# Supplementary material for: Downregulation of Ribosomal Protein Genes Is Revealed in a Model of Rat Hippocampal Neuronal Culture Activation with GABA(A)R/GlyRa2 Antagonist Picrotoxin
Source: Cells. 2024 Feb 23;13(5):383. doi: 10.3390/cells13050383 (PMC10930765; doi:10.3390/cells13050383)
Supplement: Supplementary file 1 [file cells-13-00383-s001.zip]

Archive with 3 entries (3 files):
- Supplementary Document S1.pdf
- Supplementary figures.pdf
- Supplementary Table S1.xlsx
