# Supplementary material for: Downregulation of Ribosomal Protein Genes Is Revealed in a Model of Rat Hippocampal Neuronal Culture Activation with GABA(A)R/GlyRa2 Antagonist Picrotoxin
Source: Cells. 2024 Feb 23;13(5):383. doi: 10.3390/cells13050383 (PMC10930765; doi:10.3390/cells13050383)
Supplement: Supplementary file 1 [file cells-13-00383-s001.zip › Supplementary Table S1.xlsx]

## Sheet: Read and alignment statitics
MultiQC stats for all samples					Base RN7 transcriptome alignments stats for each sample
Sample.Name	GC %	Mean length	M.Seqs		Primary alignments	More than 80% alignment length (out of primary)
F7_Bar1	0.51	2500 bp	2.4		2358776	1494461
F7_Bar2	0.51	1179 bp	3.2		3117984	1898543
F7_Bar3	0.51	1154 bp	1.5		1492862	948374
F7_Bar4	0.5	1117 bp	4.2		4080501	2468032
F5_Bar5	0.5	1133 bp	1.4		1354352	895536
F5_Bar6	0.5	1240 bp	1.1		1119203	623559
F5_Bar7	0.49	1180 bp	0.9		861254	472232
F5_Bar8	0.5	1354 bp	1		939846	534556
F2_Bar1	0.51	1277 bp	0.5		502751	336804
F2_Bar2	0.51	1174 bp	3.4		3327294	2175506
F2_Bar3	0.51	1387 bp	0.9		868656	547283
F2_Bar4	0.51	1282 bp	4		3856836	2642742
F3_Bar5	0.51	1365 bp	1.8		1766380	1194740
F3_Bar6	0.51	1330 bp	2.9		2849743	2010283
F3_Bar7	0.51	1355 bp	2.1		2047427	1461674
F3_Bar8	0.51	1259 bp	3.1		3023666	2138794
F6_Bar09	0.5	1603 bp	0.7		727832	456134
F6_Bar10	0.49	2671 bp	0.6		544793	308392
F6_Bar11	0.48	1560 bp	1		964739	548373
F6_Bar12	0.5	1453 bp	1.2		1131217	692208
Read quality score percenateges (% of total reads number) per sample
Phred score	F2_Bar1	F2_Bar2	F2_Bar3	F2_Bar4	F3_Bar5	F3_Bar6	F3_Bar7	F3_Bar8	F6_Bar09	F6_Bar10	F6_Bar11	F6_Bar12	F5_Bar5	F5_Bar6	F5_Bar7	F5_Bar8
1	0	0	0	0	0	0	0	0	0	0	0	0	0	0	0	0
2	0	0	0	0	0	0	0	0	0	0	0	0	0	0	0	0
3	0	0	0	0	0	0	0	0	0	0	0	0	0	0	0	0
4	0	0	0	0	0	0	0	0	0	0	0	0	0	0	0	0
5	0	0	0	0	0	0	0	0	0	0	0	0	0	0	0	0
6	0	0	0	0	0	0	0	0	0	0	0	0	0	0	0	0
7	0	0	0	0	0	0	0	0	0	0	0	0	0	0	0	0
8	0	0	0	0	0	0	0	0	0	0	0	0	0	0	0	0
9	0	0	0	0	0	0	0	0	0	0	0	0	0	0	0	0
10	0	0	0	0	0	0	0	0	0	0	0	0	0	0	0	0
11	0	0	0	0	0	0	0	0	0	0	0	0	0	0	0	0
12	0	0	0	0	0	0	0	0	0	0	0	0	0	0	0	0
13	0	0	0	0	0	0	0	0	0	0	0	0	0	0	0	0
14	0	0	0	0	0	0	0	0	2	2	2	2	1	1	1	1
15	0	0	0	0	0	0	0	0	7	7	7	7	5	5	5	5
16	2	2	2	2	2	2	2	2	11	11	11	11	9	9	9	9
17	5	5	5	5	5	5	5	5	13	13	13	13	12	12	12	12
18	7	7	7	7	7	7	7	7	15	14	14	15	14	14	14	14
19	10	10	10	10	10	10	10	10	15	15	15	15	16	16	16	16
20	13	13	13	13	13	12	12	12	14	14	14	14	16	16	16	16
21	17	16	17	16	16	15	15	15	11	11	12	11	13	13	14	13
22	19	18	19	18	18	18	18	17	7	7	8	7	9	9	9	9
23	15	15	15	15	16	16	16	16	3	3	4	3	4	4	4	4
24	8	8	8	9	10	10	10	10	1	1	1	1	1	1	1	1
25	3	3	3	3	4	4	4	4	0	0	0	0	0	0	0	0
26	1	1	1	1	1	1	1	1	0	0	0	0	0	0	0	0
27	0	0	0	0	0	0	0	0	0	0	0	0	0	0	0	0
28	0	0	0	0	0	0	0	0	0	0	0	0	0	0	0	0
29	0	0	0	0	0	0	0	0	0	0	0	0	0	0	0	0
30	0	0	0	0	0	0	0	0	0	0	0	0	0	0	0	0
MultiQC approximate read length percentages (% of total reads number) per sample (per 200 nt. interval)
Read length	F2_Bar1	F2_Bar2	F2_Bar3	F2_Bar4	F3_Bar5	F3_Bar6	F3_Bar7	F3_Bar8	F6_Bar09	F6_Bar10	F6_Bar11	F6_Bar12	F5_Bar5	F5_Bar6	F5_Bar7	F5_Bar8
249	12	0	13	10	13	12	11	13	0	0	0	0	0	11	0	0
499	0	46	0	0	0	0	0	0	36	0	37	0	48	0	48	0
749	32	0	29	33	33	34	33	37	0	0	0	0	0	35	0	0
999	0	0	0	0	0	0	0	0	0	0	0	80	0	0	0	84
1249	21	0	19	22	18	18	19	18	0	0	0	0	0	23	0	0
1499	0	42	0	0	0	0	0	0	36	0	37	0	43	0	39	0
1749	19	0	19	21	17	19	20	17	0	0	0	0	0	17	0	0
2249	7	0	9	7	9	8	8	7	0	0	0	0	0	7	0	0
2499	0	9	0	0	0	0	0	0	16	97	17	0	7	0	10	0
2749	4	0	5	3	5	5	5	4	0	0	0	0	0	3	0	0
2999	0	0	0	0	0	0	0	0	0	0	0	18	0	0	0	15
3249	2	0	3	1	3	2	2	2	0	0	0	0	0	2	0	0
3499	0	2	0	0	0	0	0	0	7	0	6	0	1	0	2	0
3749	1	0	2	1	2	1	1	1	0	0	0	0	0	1	0	0
4249	0	0	1	0	1	1	1	0	0	0	0	0	0	0	0	0
4499	0	0	0	0	0	0	0	0	3	0	2	0	0	0	1	0
4749	0	0	0	0	0	0	0	0	0	0	0	0	0	0	0	0
4999	0	0	0	0	0	0	0	0	0	0	0	2	0	0	0	1
5249	0	0	0	0	0	0	0	0	0	0	0	0	0	0	0	0
5499	0	0	0	0	0	0	0	0	1	0	1	0	0	0	0	0
5749	0	0	0	0	0	0	0	0	0	0	0	0	0	0	0	0
6249	0	0	0	0	0	0	0	0	0	0	0	0	0	0	0	0
6499	0	0	0	0	0	0	0	0	0	0	0	0	0	0	0	0
6749	0	0	0	0	0	0	0	0	0	0	0	0	0	0	0	0
6999	0	0	0	0	0	0	0	0	0	0	0	0	0	0	0	0
7249	0	0	0	0	0	0	0	0	0	0	0	0	0	0	0	0
7499	0	0	0	0	0	0	0	0	0	3	0	0	0	0	0	0
7749	0	0	0	0	0	0	0	0	0	0	0	0	0	0	0	0
8249	0	0	0	0	0	0	0	0	0	0	0	0	0	0	0	0
8499	0	0	0	0	0	0	0	0	0	0	0	0	0	0	0	0
8749	0	0	0	0	0	0	0	0	0	0	0	0	0	0	0	0
8999	0	0	0	0	0	0	0	0	0	0	0	0	0	0	0	0
9249	0	0	0	0	0	0	0	0	0	0	0	0	0	0	0	0
9499	0	0	0	0	0	0	0	0	0	0	0	0	0	0	0	0
9749	0	0	0	0	0	0	0	0	0	0	0	0	0	0	0	0
10249	0	0	0	0	0	0	0	0	0	0	0	0	0	0	0	0

## Sheet: Assembly statistics
Assembly statistics from GFFcompare
Raw GTF output, compared to 6k. most expressed genes from Rn7 annotation:
Flair stringent							Stringtie							FLAMES
# Reference mRNAs : 13499 in 5617 loci (13197 multi-exon)							# Reference mRNAs : 13499 in 5617 loci (13197 multi-exon)							# Reference mRNAs : 13499 in 5617 loci (13197 multi-exon)
# Super-loci w/ reference transcripts: 5105							# Super-loci w/ reference transcripts: 5313							# Super-loci w/ reference transcripts: 4077
#-----------------| Sensitivity | Precision |							#-----------------| Sensitivity | Precision |							#-----------------| Sensitivity | Precision |
Base level: 61.7 | 41.3 |							Base level: 68.8 | 22.8 |							Base level: 48.0 | 63.1 |
Exon level: 67.9 | 50.9 |							Exon level: 66.4 | 24.2 |							Exon level: 57.8 | 54.4 |
Intron level: 71.8 | 56.4 |							Intron level: 71.7 | 28.1 |							Intron level: 58.5 | 56.2 |
Intron chain level: 35.7 | 22.5 |							Intron chain level: 27.2 | 7.7 |							Intron chain level: 39.1 | 25.0 |
Transcript level: 35.4 | 16.9 |							Transcript level: 27.1 | 6.9 |							Transcript level: 38.4 | 25.1 |
Locus level: 68.7 | 26.4 |							Locus level: 56.5 | 12.8 |							Locus level: 59.9 | 56.0 |
Matching intron chains: 4716							Matching intron chains: 3593							Matching intron chains: 5163
Matching transcripts: 4773							Matching transcripts: 3657							Matching transcripts: 5180
Matching loci: 3858							Matching loci: 3171							Matching loci: 3363
Missed exons: 11958/65701 ( 18.2%)							Missed exons: 10645/65701 ( 16.2%)							Missed exons: 22503/65701 ( 34.3%)
Novel exons: 33968/82711 ( 41.1%)							Novel exons: 126089/176523 ( 71.4%)							Novel exons: 20068/69461 ( 28.9%)
Missed introns: 9015/55004 ( 16.4%)							Missed introns: 7768/55004 ( 14.1%)							Missed introns: 17982/55004 ( 32.7%)
Novel introns: 24356/70041 ( 34.8%)							Novel introns: 95635/140238 ( 68.2%)							Novel introns: 17091/57287 ( 29.8%)
Missed loci: 463/5617 ( 8.2%)							Missed loci: 224/5617 ( 4.0%)							Missed loci: 1510/5617 ( 26.9%)
Novel loci: 9209/14608 ( 63.0%)							Novel loci: 19144/24857 ( 77.0%)							Novel loci: 1789/6015 ( 29.7%)
Novel isoform code quantities in the final GTF, compared to full mRatBN7 GTF :
54517	=						54474	=						54590	=
393	c						53	c						86	c
623	e						1436	i						9016	j
1378	i						9421	j						101	k
9828	j						1264	k						411	m
139	k						876	m						1264	n
1431	m						926	n						1489	o
1410	n						1971	o						63	s
449	o						234	p
272	p						21504	s
1438	u						2766	u
1850	x						3366	x
							137	y
Raw GTF output, compared to 6k. most expressed genes from Rn6 annotation:
Flair stringent							Stringtie							FLAMES							Flair relaxed							Bambu
# Reference mRNAs : 8044 in 5648 loci (7541 multi-exon)							# Reference mRNAs : 8044 in 5648 loci (7541 multi-exon)							# Reference mRNAs : 8044 in 5648 loci (7541 multi-exon)							# Reference mRNAs : 8044 in 5648 loci (7541 multi-exon)							Non-merged GTF was not available
# Super-loci w/ reference transcripts: 5067							# Super-loci w/ reference transcripts: 5335							# Super-loci w/ reference transcripts: 4968							# Super-loci w/ reference transcripts: 5233
#-----------------| Sensitivity | Precision |							#-----------------| Sensitivity | Precision |							#-----------------| Sensitivity | Precision |							#-----------------| Sensitivity | Precision |
Base level: 71.6 | 40.1 |							Base level: 79.4 | 20.8 |							Base level: 71.5 | 59.8 |							Base level: 77.3 | 27.2 |
Exon level: 73.5 | 51.6 |							Exon level: 75.0 | 23.4 |							Exon level: 75.6 | 55.3 |							Exon level: 77.6 | 40.0 |
Intron level: 79.2 | 58.0 |							Intron level: 82.0 | 26.9 |							Intron level: 79.1 | 57.9 |							Intron level: 84.0 | 47.2 |
Intron chain level: 64.2 | 30.1 |							Intron chain level: 51.7 | 8.6 |							Intron chain level: 64.9 | 20.5 |							Intron chain level: 65.5 | 23.0 |
Transcript level: 61.1 | 21.0 |							Transcript level: 48.9 | 7.5 |							Transcript level: 61.2 | 20.6 |							Transcript level: 62.5 | 14.3 |
Locus level: 79.3 | 31.1 |							Locus level: 65.1 | 14.4 |							Locus level: 76.3 | 58.5 |							Locus level: 80.6 | 20.9 |
Matching intron chains: 4839							Matching intron chains: 3895							Matching intron chains: 4894							Matching intron chains: 4942
Matching transcripts: 4917							Matching transcripts: 3936							Matching transcripts: 4925							Matching transcripts: 5026
Matching loci: 4477							Matching loci: 3677							Matching loci: 4307							Matching loci: 4554
Missed exons: 9275/53708 ( 17.3%)							Missed exons: 7268/53708 ( 13.5%)							Missed exons: 9472/53708 ( 17.6%)							Missed exons: 6643/53708 ( 12.4%)
Novel exons: 30735/74938 ( 41.0%)							Novel exons: 126396/174430 ( 72.5%)							Novel exons: 22883/75108 ( 30.5%)							Novel exons: 53569/102358 ( 52.3%)
Missed introns: 7745/45405 ( 17.1%)							Missed introns: 5838/45405 ( 12.9%)							Missed introns: 7537/45405 ( 16.6%)							Missed introns: 5410/45405 ( 11.9%)
Novel introns: 21211/62026 ( 34.2%)							Novel introns: 95450/138220 ( 69.1%)							Novel introns: 18292/61990 ( 29.5%)							Novel introns: 36176/80806 ( 44.8%)
Missed loci: 538/5648 ( 9.5%)							Missed loci: 239/5648 ( 4.2%)							Missed loci: 651/5648 ( 11.5%)							Missed loci: 355/5648 ( 6.3%)
Novel loci: 9144/14376 ( 63.6%)							Novel loci: 19915/25539 ( 78.0%)							Novel loci: 2351/7368 ( 31.9%)							Novel loci: 16097/21644 ( 74.4%)
Novel isoform code quantities in the final GTF, compared to full Rnor6.0 GTF :
41005	=						40527	=						42364	=						39960	=						41103	=
1218	c						37	c						422	c						762	c						3	c
453	e						1201	i						11092	j						943	e						8927	e
1111	i						8429	j						761	k						2246	i						2125	i
6433	j						2411	k						843	m						8996	j						5975	j
246	k						420	m						504	n						359	k						815	k
1188	m						437	n						349	o						1912	m						164	m
468	n						1361	o													883	n						9204	n
419	o						336	p													767	o						633	o
418	p						21550	s													822	p						974	p
2460	u						4317	u													4349	u						990	s
1669	x						3467	x													2885	x						4379	u
							178	y																				17721	x
																												161	y

## Sheet: min30_PTX
Genes, differentially expressed at 30 min. PTX application (p.adj < 0.05). Codes are given for each gene based on its most expressed isoform.
SYMBOL	gene_id	baseMean	log2FoldChange	lfcSE	stat	pvalue	padj	code	Type	Class
Traf7	ENSRNOG00000003131	46.6547811002352	8.47307256605304	1.48736991979111	5.69668140609097	1.22161900089514e-08	0.000102396104655031	j	Novel junctions	Novel isoform
Cdc42ep2	ENSRNOG00000020904	19.2300924545128	7.29747146121825	1.59439754748156	4.57694598987877	4.71813209416943e-06	0.00197736916066641	=	Full match	Annotated
Eif4g3	ENSRNOG00000014368	42.1277637922651	7.24637761477727	1.4916609156699	4.85792551018401	1.1862201684634e-06	0.00117999265239493	=	Full match	Annotated
Arfgap2	ENSRNOG00000014429	23.4965099244755	7.19339513786177	1.52670154457006	4.71172323329739	2.45630828720923e-06	0.0016137167669272	=	Full match	Annotated
Fastk	ENSRNOG00000011667	13.7535718870141	7.12206873585749	1.64511202138162	4.32923025501702	1.49631424081172e-05	0.0036156553270415	j	Novel junctions	Novel isoform
Arhgdia	ENSRNOG00000036688	256.985416526594	7.03156256461178	1.84345150427562	3.81434637597088	0.000136543844298306	0.00586043696648742	n	Ret. introns, half	Novel isoform
Rilpl1	ENSRNOG00000001055	13.3505865486813	7.00875025804323	1.66950223339051	4.19810774604926	2.6915457179197e-05	0.0036156553270415	j	Novel junctions	Novel isoform
Ciz1	ENSRNOG00000013442	16.1894183707002	6.94299638592309	1.625678343518	4.27083033590661	1.94746526662915e-05	0.0036156553270415	=	Full match	Annotated
Git2	ENSRNOG00000001190	25.256386628656	6.71936560806858	1.49870421956683	4.48345011666856	7.34457778084699e-06	0.00269048086789669	=-	Full match	Annotated
Itpk1	ENSRNOG00000008051	17.4356862877413	6.70967450198066	1.5052089338919	4.45763664492211	8.28682125694255e-06	0.00269048086789669	=	Full match	Annotated
Lgals3	ENSRNOG00000010645	9.45714398184192	6.62820906199512	1.81900400246944	3.64386722239028	0.000268572007714156	0.00773598133560158	j	Novel junctions	Novel isoform
Nrcam	ENSRNOG00000004067	20.1709203329457	6.60497648218699	1.58157920223256	4.17619077998964	2.96431233238046e-05	0.0036156553270415	=	Full match	Annotated
Ttr	ENSRNOG00000016275	338.247877020949	6.57786972060435	2.13539189694317	3.08040399049028	0.00206719989938787	0.0196900790416695	=	Full match	Annotated
Srp72	ENSRNOG00000002100	13.8363087916149	6.54822659587684	1.48405991561407	4.41237346752766	1.02243549387157e-05	0.00285668476987715	=-	Full match	Annotated
LOC108348180	ENSRNOG00000002100	13.8363087916149	6.54822659587684	1.48405991561407	4.41237346752766	1.02243549387157e-05	0.00285668476987715	=-	Full match	Annotated
Rtkn	ENSRNOG00000009022	25.434261678994	6.54203649174269	1.62539181418761	4.02489814125986	5.69999819151121e-05	0.00401490628918042	=-	Full match	Annotated
LOC103692165	ENSRNOG00000009022	25.434261678994	6.54203649174269	1.62539181418761	4.02489814125986	5.69999819151121e-05	0.00401490628918042	=-	Full match	Annotated
Isoc2b	ENSRNOG00000016829	16.4558530625363	6.47927539897014	1.47923379674276	4.38015641154046	1.18594151870303e-05	0.00301229145750569	=	Full match	Annotated
NA	ENSRNOG00000069673	18.7624812657646	6.46218573048874	1.63394936940523	3.95494857520647	7.65511157254982e-05	0.00444104862429813	=-	Full match	Annotated
NA	ENSRNOG00000068826	10.5402724576132	6.41083438068434	1.70777735744215	3.75390524575538	0.000174100698976863	0.00663323663101848	=	Full match	Annotated
Clasp2	ENSRNOG00000009161	27.3531184270038	6.38691182437799	1.56746773398473	4.07466877046429	4.60798855704246e-05	0.00390143031162928	=	Full match	Annotated
Pigv	ENSRNOG00000000121	8.37622484429738	6.38520287799855	1.52806719955235	4.17861392474698	2.9329107240196e-05	0.0036156553270415	j	Novel junctions	Novel isoform
NA	ENSRNOG00000018801	17.7047740389412	6.29419560202128	1.4784006477069	4.25743563612745	2.06785166919437e-05	0.0036156553270415	j	Novel junctions	Novel isoform
Pcyt2	ENSRNOG00000036684	16.2914460333198	6.28626457554571	1.55582970251131	4.0404580047539	5.3346917388761e-05	0.00400776682024256	j	Novel junctions	Novel isoform
NA	ENSRNOG00000066893	10.3366244080045	6.24515535449843	1.62960445409629	3.83231362604599	0.00012694376267055	0.00572065924034704	=	Full match	Annotated
NA	ENSRNOG00000066893	10.3366244080045	6.24515535449843	1.62960445409629	3.83231362604599	0.00012694376267055	0.00572065924034704	=	Full match	Annotated
Kctd10	ENSRNOG00000047896	13.9942591695988	6.23417663168545	1.57577340281166	3.95626466379097	7.61308141282051e-05	0.00444104862429813	m	Ret. introns, all	Novel isoform
Kctd10	ENSRNOG00000047896	13.9942591695988	6.23417663168545	1.57577340281166	3.95626466379097	7.61308141282051e-05	0.00444104862429813	j	Novel junctions	Novel isoform
Cysrt1	ENSRNOG00000010600	9.64227980481609	6.18914492561572	1.57412960164463	3.93178866539919	8.43161727586047e-05	0.00472655438678438	=	Full match	Annotated
Kctd15	ENSRNOG00000021137	9.05475732740123	6.1385806260221	1.76736968539503	3.47328613631282	0.00051412691911771	0.00943492525088551	=	Full match	Annotated
Klhdc8b	ENSRNOG00000047867	14.1368387547001	6.12857219948376	1.57735911608624	3.8853372938244	0.000102187913417583	0.00502627075963888	j	Novel junctions	Novel isoform
Cpa2	ENSRNOG00000028092	10.7481026395378	6.09641348003172	1.60612407720817	3.79573008495631	0.0001472095939087	0.00604858243207216	=	Full match	Annotated
Capza1	ENSRNOG00000013538	22.7017460822903	6.0649455693222	1.43668532455041	4.22148501532175	2.4269809154416e-05	0.0036156553270415	m	Ret. introns, all	Novel isoform
NA	ENSRNOG00000062844	17.1324149605365	6.0602724901547	1.69078641657318	3.58429215585811	0.000337993589852464	0.00833253608865692	=	Full match	Annotated
NA	19:23176000	7.3842889441944	6.05546904819133	1.82045072184935	3.32635702549517	0.000879891468898864	0.0123331944687463	m	Ret. introns, all	Novel isoform
NA	10:16680000	33.7097206941232	6.04527548576929	1.27467456088942	4.74260307003471	2.10989419911405e-06	0.00160773937972491	u	Intergenic	Novel loci
Sgca	ENSRNOG00000003998	10.4096981145824	5.96965065504285	1.8260972763789	3.26907593163958	0.00107899341764286	0.0138981846529124	j	Novel junctions	Novel isoform
Cnot10	ENSRNOG00000052305	14.0628922646795	5.96720622203061	1.4920521356968	3.99932822672036	6.35225325878333e-05	0.004225760858343	=	Full match	Annotated
Gpt2	ENSRNOG00000059579	11.9802574643151	5.9665470293933	1.62484746532859	3.67206593647035	0.000240597582649059	0.00734049618906624	=	Full match	Annotated
NA	ENSRNOG00000065682	10.481302563092	5.94825524818038	1.7790629976335	3.34347645704099	0.000827357139344691	0.0119773878099952	=	Full match	Annotated
Fos	ENSRNOG00000008015	40.0378569799782	5.93486896910192	1.09885560274594	5.40095436950151	6.62872870888188e-08	0.000159375558421118	=+	Full match	Annotated
Zmym3	ENSRNOG00000003707	10.8025139406046	5.93402269523716	1.49235972155642	3.97626832828779	7.00051324591385e-05	0.00444025815150986	j	Novel junctions	Novel isoform
NA	ENSRNOG00000064682	7.41375014594905	5.92981841638254	1.5863553603131	3.73801391840235	0.00018547968092295	0.00671887564869893	=	Full match	Annotated
Acsl6	ENSRNOG00000026745	13.9656591815621	5.91455260319159	1.58621965788524	3.72870968644842	0.000192462723806488	0.00679476906966886	j	Novel junctions	Novel isoform
Dpf1	ENSRNOG00000020687	19.42681028442	5.88899634794445	1.27157690892751	4.63125455220118	3.63456689097583e-06	0.00165789398888177	=-	Full match	Annotated
Txnrd1	ENSRNOG00000009088	7.80185054240999	5.88680770969146	1.72398150611883	3.41465827144766	0.000638620787694391	0.0104768255858393	=	Full match	Annotated
Chn2	ENSRNOG00000009411	10.6698026700961	5.8703624547048	1.56562058927379	3.74954346852819	0.000177156788180667	0.00665839403172329	j	Novel junctions	Novel isoform
Wdsub1	ENSRNOG00000005990	11.5453690374826	5.86840140626198	1.56592898973925	3.74755269537424	0.000178568330292511	0.00665839403172329	=-	Full match	Annotated
NA	9:98122000	7.32514525264304	5.86674315869233	1.75092458940601	3.3506543880811	0.000806208542853249	0.0118555087827999	x	Antisense	Novel loci
Adcyap1r1	ENSRNOG00000012098	40.458754395955	5.86474426422638	1.14455197627136	5.1240523679249	2.99037869048805e-07	0.000358076488338155	=	Full match	Annotated
Cmtr1	ENSRNOG00000000532	11.1842083061569	5.8630753868947	1.45591997041303	4.02705883980106	5.64789025675333e-05	0.00401490628918042	=	Full match	Annotated
Etv5	ENSRNOG00000001785	5.56325701059492	5.85933809419673	1.74772561684277	3.35255033040111	0.000800706814696403	0.0118555087827999	=-	Full match	Annotated
Atxn2l	ENSRNOG00000018686	5.42560002020517	5.85045811311156	2.10638937097762	2.77748178647343	0.00547819102442435	0.033813105424687	=	Full match	Annotated
Atxn2l	ENSRNOG00000018686	5.42560002020517	5.85045811311156	2.10638937097762	2.77748178647343	0.00547819102442435	0.033813105424687	=	Full match	Annotated
NA	ENSRNOG00000070201	13.8509063469363	5.85018612582737	1.67410330199184	3.49451919655546	0.000474916455068859	0.00924192998007743	=-	Full match	Annotated
Xrcc1	ENSRNOG00000019915	13.5493376254865	5.84674419699065	1.4309575766073	4.08589625057431	4.39069962011055e-05	0.00379410765110996	=-	Full match	Annotated
Arhgef2	ENSRNOG00000020027	8.01467065976568	5.83206012619766	1.57504950541355	3.70277893244148	0.000213250694427997	0.00706508822409276	=	Full match	Annotated
Plod1	ENSRNOG00000007763	5.6945435927872	5.82446695865205	1.86069182687271	3.13026954519454	0.00174645971700093	0.0181730682688645	=-	Full match	Annotated
Cntfr	ENSRNOG00000047307	7.08964393962482	5.81291604654556	1.67476425879356	3.47088613577949	0.000518743916013321	0.0094420230998834	=+	Full match	Annotated
Cntfr	ENSRNOG00000047307	7.08964393962482	5.81291604654556	1.67476425879356	3.47088613577949	0.000518743916013321	0.0094420230998834	j	Novel junctions	Novel isoform
Zfp184	ENSRNOG00000061612	8.18123889791671	5.77423806182356	1.70195443200895	3.39271014148586	0.000692048267884764	0.0109012092350795	=+	Full match	Annotated
Actn1	ENSRNOG00000056756	10.172063344022	5.76279739098774	1.79686208058214	3.20714508545961	0.00134059366317122	0.0155058723171377	=	Full match	Annotated
Actn1	ENSRNOG00000056756	10.172063344022	5.76279739098774	1.79686208058214	3.20714508545961	0.00134059366317122	0.0155058723171377	=	Full match	Annotated
Gpr85	ENSRNOG00000024636	9.81176898675882	5.75165393518497	1.59662758465248	3.60237665343659	0.000315321032715223	0.00818272723287616	=-	Full match	Annotated
Pacsin2	ENSRNOG00000009756	26.8352555142367	5.72519703887504	1.35126986659973	4.2369012884759	2.26625707557459e-05	0.0036156553270415	=	Full match	Annotated
Gtf2i	ENSRNOG00000001479	21.157175856545	5.70862832412441	1.46932222350459	3.88521199285229	0.000102240633846639	0.00502627075963888	=	Full match	Annotated
Ckap5	ENSRNOG00000016067	10.3844946086267	5.70065165021404	1.65764839522765	3.43899928756071	0.000583868770578466	0.00991388513232083	=	Full match	Annotated
Ckap5	ENSRNOG00000016067	10.3844946086267	5.70065165021404	1.65764839522765	3.43899928756071	0.000583868770578466	0.00991388513232083	=	Full match	Annotated
Slc25a1	ENSRNOG00000038001	64.920467467788	5.6995180926891	1.77516688774683	3.2106942350211	0.00132414746843087	0.0154367233385084	j	Novel junctions	Novel isoform
Cstf2	ENSRNOG00000048025	13.8478396334888	5.6975534091384	1.58934215874734	3.58485010781378	0.000337271852107944	0.00833253608865692	=-	Full match	Annotated
Epb41l3	ENSRNOG00000016724	7.8658802736393	5.68768446489731	1.80157228520122	3.15706703062545	0.00159364707879701	0.0172806595271365	=	Full match	Annotated
Zfyve27	ENSRNOG00000014903	13.1798987970158	5.66808617116789	1.4937834237307	3.79444977171586	0.00014797123170195	0.00605021884939388	=-	Full match	Annotated
Matk	ENSRNOG00000020431	90.2080380730622	5.66232201217635	1.81406413502263	3.12134609954444	0.00180026318414199	0.0184246715622444	=	Full match	Annotated
Acap3	ENSRNOG00000022307	8.20796820036412	5.65889550806206	1.54549917314752	3.66153253679023	0.000250711012922098	0.00745198478834406	=	Full match	Annotated
Aifm2	ENSRNOG00000059445	11.9431233616308	5.62025154460596	1.60572580738337	3.50013154099111	0.000465028623820539	0.00921482251740841	=-	Full match	Annotated
Kirrel3	ENSRNOG00000009772	10.8090503980956	5.60865954719771	1.55174554725406	3.61441961739325	0.000301021189133236	0.00803554015068403	=	Full match	Annotated
Sidt2	ENSRNOG00000017871	6.29816853331919	5.60858507979228	1.75654495978731	3.19296414734036	0.00140820429547113	0.0161246535565996	=	Full match	Annotated
Dgcr2	ENSRNOG00000061814	10.6361982760186	5.60638465975444	1.43531838684006	3.90602162639136	9.38281182079371e-05	0.00491999151157166	=	Full match	Annotated
LOC103693608	ENSRNOG00000061814	10.6361982760186	5.60638465975444	1.43531838684006	3.90602162639136	9.38281182079371e-05	0.00491999151157166	=	Full match	Annotated
Nsmf	ENSRNOG00000008810	199.69088302444	5.59108134785653	1.76611216151158	3.16575666580044	0.00154680130749634	0.017051177799759	j	Novel junctions	Novel isoform
Fastkd3	ENSRNOG00000027422	11.7187263337991	5.56886789685606	1.38470803186588	4.02169104872748	5.77818146223554e-05	0.00403605975137153	=	Full match	Annotated
NA	18:15071000	10.6221532298012	5.55076191698631	1.47234457753216	3.77001552604629	0.000163237392024712	0.00636398055791225	i	Intronic	Novel loci
Dffa	ENSRNOG00000013603	15.8716038309712	5.54929082032459	1.41486426661458	3.92213652663846	8.77672340834714e-05	0.00478245372727576	=	Full match	Annotated
Lancl2	ENSRNOG00000006810	14.0177015089493	5.542931615009	1.61122489709873	3.44019734612465	0.000581290165290437	0.00991388513232083	=	Full match	Annotated
Ptgr2	ENSRNOG00000038166	6.4845649025594	5.53006880306079	1.81328852649555	3.049745653963	0.00229035240970747	0.0207622284676777	j	Novel junctions	Novel isoform
Prc1	ENSRNOG00000013057	5.30177064718072	5.52824273415603	2.16840889338832	2.54944662467127	0.0107894025519948	0.0476233660825803	=-	Full match	Annotated
Eprs	ENSRNOG00000002393	24.4765139517373	5.52759894766748	1.34108763918319	4.12172835403521	3.76040465333349e-05	0.00372368139175157	=	Full match	Annotated
Tsku	ENSRNOG00000027784	7.88248780937915	5.52663939594985	2.08385786385817	2.65211917367412	0.00799883039818475	0.041057070666004	=	Full match	Annotated
NA	ENSRNOG00000062780	7.48184570852933	5.52359831925673	1.65497588733208	3.33757027007873	0.000845143483134218	0.0120681306228808	=	Full match	Annotated
Hp1bp3	ENSRNOG00000014445	11.6877061867325	5.52180067932353	1.47448760713831	3.74489460107452	0.000180469522923227	0.00666385700943827	=	Full match	Annotated
Fbxo46	ENSRNOG00000008815	24.1574032431736	5.51818954495328	1.31746060571929	4.1885044008132	2.80798866455293e-05	0.0036156553270415	=	Full match	Annotated
NA	ENSRNOG00000009970	5.65330508773204	5.51806791190047	1.9849212841668	2.7799933206	0.00543600165544416	0.0337016019792403	k	Novel exons	Novel isoform
Arhgap44	ENSRNOG00000003603	7.6064879241237	5.51303704442439	1.62080141684008	3.40142659498202	0.000670351289858292	0.0107537575118484	=	Full match	Annotated
Dab2ip	ENSRNOG00000055226	6.29651406737551	5.49347178853883	1.55629308567558	3.52984398575167	0.000415804784204166	0.0090385826577732	=	Full match	Annotated
Ptprf	ENSRNOG00000019977	7.85389431835129	5.47274134642692	1.55635688877235	3.51637942807823	0.000437475307372967	0.00909905217469034	=	Full match	Annotated
Ptprf	ENSRNOG00000019977	7.85389431835129	5.47274134642692	1.55635688877235	3.51637942807823	0.000437475307372967	0.00909905217469034	=	Full match	Annotated
Ptprf	ENSRNOG00000019977	7.85389431835129	5.47274134642692	1.55635688877235	3.51637942807823	0.000437475307372967	0.00909905217469034	=	Full match	Annotated
Ptprf	ENSRNOG00000019977	7.85389431835129	5.47274134642692	1.55635688877235	3.51637942807823	0.000437475307372967	0.00909905217469034	=	Full match	Annotated
Riox1	ENSRNOG00000010126	5.31501415735023	5.46318350730175	1.79560603725657	3.04252903696443	0.00234599182237312	0.0210762094910305	=	Full match	Annotated
Nek3	ENSRNOG00000012757	8.02699428583833	5.44084600110093	1.63630514076435	3.32508030779602	0.000883930701693898	0.0123485119026638	j	Novel junctions	Novel isoform
Ormdl3	ENSRNOG00000030445	34.7130828683901	5.4346520571373	1.21959234548661	4.45612181582603	8.3455622244469e-06	0.00269048086789669	m	Ret. introns, all	Novel isoform
Ube3b	ENSRNOG00000047219	6.79952507644712	5.43007545296407	1.83871310955804	2.95319341812342	0.00314504837053093	0.0245454333722442	=	Full match	Annotated
Mars1	ENSRNOG00000025459	20.0096407742964	5.42424304223037	1.42239576880977	3.8134555523666	0.000137037180318723	0.00586043696648742	=+	Full match	Annotated
Htr3a	ENSRNOG00000006595	11.0829827005782	5.42216315747552	1.39510175251594	3.88657182008203	0.000101669856046651	0.00502627075963888	=	Full match	Annotated
Fcgr2a	ENSRNOG00000049422	11.4296737184487	5.40669496499434	1.62373549550525	3.32978799808276	0.000869121309182392	0.0122436551488518	=	Full match	Annotated
LOC108348047	ENSRNOG00000049422	11.4296737184487	5.40669496499434	1.62373549550525	3.32978799808276	0.000869121309182392	0.0122436551488518	=	Full match	Annotated
Fermt2	ENSRNOG00000009102	12.6744819304014	5.39367597950394	1.56513917260653	3.44613186731599	0.000568672788795823	0.00986876876953745	=	Full match	Annotated
Taf1d	ENSRNOG00000010921	12.2119414103409	5.3897607998395	1.60819065799506	3.35144391807308	0.000803913201612041	0.0118555087827999	=	Full match	Annotated
Abhd16a	ENSRNOG00000056637	10.1936035760332	5.3713861154533	1.49074605588856	3.60315299459348	0.00031438035640329	0.00818272723287616	=	Full match	Annotated
Cwc27	ENSRNOG00000013252	5.93534156842387	5.37120092425632	1.71346284106336	3.13470522706111	0.00172026876809895	0.0181344025760326	j	Novel junctions	Novel isoform
Usp47	ENSRNOG00000026754	7.54335374199048	5.36066780344082	1.61338044253248	3.32263095679177	0.000891728031941286	0.0123954632897709	=	Full match	Annotated
Macf1	ENSRNOG00000016047	25.9281227695447	5.35699180277123	1.44419210282018	3.70933464620825	0.000207804618870267	0.00706508822409276	=	Full match	Annotated
P2ry10	ENSRNOG00000037839	14.43757799652	5.35553230661025	1.87281076638725	2.85962276740931	0.00424145211728635	0.0294595099955941	=	Full match	Annotated
Trib3	ENSRNOG00000007319	9.33480173455514	5.34681351925284	1.6901012931419	3.16360536551813	0.00155827934171788	0.0170742725576688	=	Full match	Annotated
Sesn2	ENSRNOG00000042785	17.9210083017693	5.34356570830836	1.54140274935691	3.46669013697929	0.000526908925242918	0.00945728182309666	=	Full match	Annotated
Mfsd13a	ENSRNOG00000019674	9.4462636491494	5.34234455990966	1.72680447174881	3.09377503203895	0.00197627281329334	0.0194087977239084	=	Full match	Annotated
NA	ENSRNOG00000064046	7.88819350573422	5.33487910764812	1.90792148534323	2.7961732957205	0.0051711664104143	0.0331061603883811	=	Full match	Annotated
Calr4	ENSRNOG00000037710	5.99232870934498	5.3311919437482	1.84010341604688	2.89722408928584	0.00376480733087158	0.0273397370541368	=	Full match	Annotated
Prmt7	ENSRNOG00000000258	12.7481989321702	5.32282932153354	1.65027257537339	3.22542433351	0.00125786081006261	0.0153024518286572	=-	Full match	Annotated
Ythdc1	ENSRNOG00000001996	8.1830209814674	5.32208257585005	1.65358397394736	3.2185136404929	0.00128856841807029	0.0153444281006847	=	Full match	Annotated
Cdkl3	ENSRNOG00000059485	11.5401129375083	5.31468640390706	1.7165780772016	3.0960936030193	0.00196088451034344	0.0193911141332786	=	Full match	Annotated
NA	ENSRNOG00000063070	126.331454304502	5.30172520847256	1.70358897762863	3.11209175340666	0.00185766752251505	0.0187602038237604	=	Full match	Annotated
Fbxw11	ENSRNOG00000004395	14.789337484956	5.29763005602807	1.23721038886531	4.28191526979231	1.85291540584277e-05	0.0036156553270415	=	Full match	Annotated
NA	ENSRNOG00000018536	5.54667109781522	5.27386526399277	1.73718902223216	3.03586149607153	0.00239849513995457	0.0212517825191324	n	Ret. introns, half	Novel isoform
Arpp21	ENSRNOG00000008919	19.2084288151147	5.25581026626658	1.3829467353026	3.80044301931598	0.00014443762921912	0.00599344657482505	j	Novel junctions	Novel isoform
Sgsm3	ENSRNOG00000018745	5.8544489824911	5.25184491837842	1.69682600822497	3.0950992576265	0.00196747043665466	0.0193911141332786	=+	Full match	Annotated
B4galt3	ENSRNOG00000003551	13.1140710613488	5.24794387947547	1.51767904371357	3.45787464168605	0.000544454659071225	0.00967228733339112	=	Full match	Annotated
NA	ENSRNOG00000067120	9.25059024428242	5.24708555546343	1.62656644095799	3.22586610871738	0.00125592094900697	0.0153010601665355	=	Full match	Annotated
NA	4:68196000	7.53839548449313	5.240336348428	1.54052027515649	3.40166658818928	0.00066976294400301	0.0107537575118484	i	Intronic	Novel loci
NA	ENSRNOG00000064999	5.4675144896766	5.23558765433613	1.81011290946916	2.89240943310633	0.00382299384724949	0.027505866461498	=+	Full match	Annotated
Prpf3	ENSRNOG00000025629	12.5723114883663	5.23050152080944	1.45666523032617	3.59073685011227	0.000329744428753552	0.00827520299943795	=-	Full match	Annotated
Septin5	ENSRNOG00000029912	81.8685582183494	5.22900974926455	1.69432622324976	3.08618828978235	0.00202740393659211	0.0195365075345444	=	Full match	Annotated
Pacrgl	ENSRNOG00000004140	6.87618413789581	5.22262750771017	1.62872604186044	3.20657211432841	0.0013432663200627	0.015508620240724	=	Full match	Annotated
Frmd8	ENSRNOG00000020881	10.104289074287	5.21323167320554	1.54918064350522	3.36515415104201	0.000765009060228389	0.0116375788436195	=+	Full match	Annotated
Usp40	ENSRNOG00000018395	5.11179480668286	5.20196991041604	1.96797188424237	2.64331515712619	0.0082098578623114	0.0415549689624965	=	Full match	Annotated
Smox	ENSRNOG00000021255	62.2666052749705	5.19834546295763	1.17655676375693	4.41827000879965	9.94940778045696e-06	0.00285668476987715	=	Full match	Annotated
NA	ENSRNOG00000069024	37.9299726928244	5.19356696972223	1.00679578464481	5.15851084095915	2.48921697788481e-07	0.000347743611810508	m	Ret. introns, all	Novel isoform
Thra	ENSRNOG00000009066	166.784851137212	5.19106911205666	1.72561008885294	3.00825148484575	0.00262755604806839	0.022314260177213	j	Novel junctions	Novel isoform
Ahi1	ENSRNOG00000013969	7.38102881804365	5.19039594152603	1.66817418889758	3.11142324109217	0.00186187871671597	0.0187801051787163	=	Full match	Annotated
Mcf2l	ENSRNOG00000028426	5.98940065262115	5.18930959018398	1.7590951946425	2.94998792901518	0.00317786345042135	0.0247554381425946	=	Full match	Annotated
Rnf208	ENSRNOG00000010607	35.7445811879078	5.16305974569396	1.29966755807928	3.97260031120897	7.10922821954499e-05	0.00444025815150986	=	Full match	Annotated
Aen	ENSRNOG00000018421	8.72351130619005	5.15786898869844	1.53654156811786	3.35680406942483	0.000788489667587904	0.0117788786937809	=	Full match	Annotated
Hk1	ENSRNOG00000046891	87.2315528080471	5.15518308667532	1.91645516644611	2.68995757215397	0.00714611038753531	0.0386092047297667	=	Full match	Annotated
NA	ENSRNOG00000062871	5.57616119041039	5.1513564248186	1.84357357321538	2.79422340375281	0.00520245245281329	0.0331282367372114	=	Full match	Annotated
Ago1	ENSRNOG00000055915	5.66205177461116	5.1458403637381	1.76009107983826	2.92362163679107	0.00345985017288631	0.0260043375080533	=	Full match	Annotated
Ago1	ENSRNOG00000055915	5.66205177461116	5.1458403637381	1.76009107983826	2.92362163679107	0.00345985017288631	0.0260043375080533	=	Full match	Annotated
Ago1	ENSRNOG00000055915	5.66205177461116	5.1458403637381	1.76009107983826	2.92362163679107	0.00345985017288631	0.0260043375080533	=	Full match	Annotated
Ago1	ENSRNOG00000055915	5.66205177461116	5.1458403637381	1.76009107983826	2.92362163679107	0.00345985017288631	0.0260043375080533	=	Full match	Annotated
Ago1	ENSRNOG00000055915	5.66205177461116	5.1458403637381	1.76009107983826	2.92362163679107	0.00345985017288631	0.0260043375080533	=	Full match	Annotated
Gsn	ENSRNOG00000018991	38.512673655268	5.13906067254723	1.27349279780278	4.0354061533869	5.45079238257757e-05	0.00400776682024256	=+	Full match	Annotated
Npas4	ENSRNOG00000020009	8.38890638817156	5.13740570857231	1.53867668810856	3.33884678196272	0.000841269520959999	0.0120333124994654	=+	Full match	Annotated
Myo18a	ENSRNOG00000033101	9.06265735091022	5.13207448842459	1.70431554556591	3.0112231867958	0.00260197524187868	0.0222431775924302	j	Novel junctions	Novel isoform
Ubqln1	ENSRNOG00000019282	5.05132229949379	5.1300550729929	1.73273936081177	2.9606617065532	0.0030697892225359	0.0241287113459086	=+	Full match	Annotated
Clasp1	ENSRNOG00000002376	7.76371438502622	5.12949350553613	1.70358453422682	3.01100027763762	0.00260388614517089	0.0222431775924302	=	Full match	Annotated
Eml2	ENSRNOG00000030127	9.46813920851468	5.12188134048343	1.48915788559113	3.43944815391437	0.000582901421611023	0.00991388513232083	=	Full match	Annotated
Spag5	ENSRNOG00000011777	12.7972371938308	5.11534049283099	1.45973179756196	3.50430161305976	0.000457806529875066	0.00919781574148175	m	Ret. introns, all	Novel isoform
Tom1l2	ENSRNOG00000003590	21.5385850742306	5.11379728428953	1.08920317121403	4.69498934582579	2.66620620108387e-06	0.0016137167669272	=	Full match	Annotated
Abr	ENSRNOG00000056837	28.2255896282227	5.11231521117431	1.05820202262664	4.83113347155079	1.35757953510939e-06	0.00117999265239493	=	Full match	Annotated
NA	ENSRNOG00000062400	9.34871407612908	5.1108518352286	1.67008194384567	3.06024016010851	0.00221159571939967	0.0204196505067573	=	Full match	Annotated
Rab5b	ENSRNOG00000006130	8.10051402663928	5.11033390059684	1.5710732874624	3.25276608123805	0.00114287537977691	0.0143958604753026	j	Novel junctions	Novel isoform
Ncor1	ENSRNOG00000055246	8.94309863794895	5.10519724603353	1.99428959592053	2.55990767663663	0.0104699973646015	0.0470308241747533	=	Full match	Annotated
Slc22a17	ENSRNOG00000016414	192.875886916662	5.09891854263066	1.70930316873223	2.98303930859291	0.00285401336804838	0.0232707588044567	=+	Full match	Annotated
Slc22a17	ENSRNOG00000016414	192.875886916662	5.09891854263066	1.70930316873223	2.98303930859291	0.00285401336804838	0.0232707588044567	j	Novel junctions	Novel isoform
Abi2	ENSRNOG00000017707	17.0814853710063	5.08293034755588	1.44326036080471	3.52183880718641	0.000428564644459362	0.00906384073178279	=	Full match	Annotated
Las1l	ENSRNOG00000021748	17.0781751413314	5.07940218602823	1.27855979039918	3.97275295545028	7.10467238365247e-05	0.00444025815150986	=	Full match	Annotated
NA	ENSRNOG00000066115	6.90194679743026	5.07919170610472	1.70067130133035	2.9865804768573	0.00282116573457912	0.0230868147182933	j	Novel junctions	Novel isoform
Safb2	ENSRNOG00000049511	17.9880630539413	5.07340004781886	1.48338112682028	3.42015949649705	0.00062584430162841	0.0104083867782725	=	Full match	Annotated
Nub1	ENSRNOG00000009282	27.7941679346918	5.07106348701756	1.24577213491856	4.07061881131985	4.68884197286017e-05	0.00392060313042752	j	Novel junctions	Novel isoform
Mgll	ENSRNOG00000014508	25.4164339011684	5.06339490642742	1.19517585308068	4.23652711304036	2.27003520901632e-05	0.0036156553270415	=-	Full match	Annotated
Cldn9	ENSRNOG00000003654	10.1127726100459	5.06287274973156	1.49501866817526	3.38649466893349	0.000707916519102948	0.010988437524298	=	Full match	Annotated
P3h4	ENSRNOG00000015787	7.18817810260898	5.05136867449825	1.80381169303898	2.80038581299356	0.00510415619071725	0.0329861504939028	=	Full match	Annotated
Dtnb	ENSRNOG00000011914	22.8567774067223	5.05057139972738	1.28779872703786	3.92186394790473	8.78666039132028e-05	0.00478245372727576	=	Full match	Annotated
Kdsr	ENSRNOG00000002781	10.8855204839014	5.04151279639199	1.40467257545164	3.58910174833519	0.000331819322642474	0.00827770703092029	=-	Full match	Annotated
Sulf2	ENSRNOG00000006052	22.7628071242519	5.03690202222891	1.08577481209061	4.63899324808484	3.50110490106065e-06	0.00165789398888177	=	Full match	Annotated
Dpysl4	ENSRNOG00000027582	25.8113738662354	5.02231778352295	1.36522235999397	3.67875441444214	0.000234375817804819	0.00733036606283579	=	Full match	Annotated
Btrc	ENSRNOG00000016280	35.2171862098545	5.02029984911947	1.06979454957094	4.69277007546256	2.69530359544032e-06	0.0016137167669272	=-	Full match	Annotated
NA	ENSRNOG00000066277	8.69265124175486	5.01878754728399	1.46962468392943	3.41501309971533	0.000637789441322061	0.0104768255858393	=-	Full match	Annotated
Endov	ENSRNOG00000003699	10.4511430943272	5.01402001032837	1.45830166316182	3.43825981755874	0.000585465657420521	0.00991388513232083	j	Novel junctions	Novel isoform
Fndc5	ENSRNOG00000030238	9.80349054060458	5.01201395864423	1.6014198261863	3.12973142750461	0.00174966190562797	0.0181730682688645	=-	Full match	Annotated
Slc39a11	ENSRNOG00000031213	5.88056583052038	5.00639994327227	1.6872750819329	2.96715099800861	0.00300573304304062	0.0239943374921586	j	Novel junctions	Novel isoform
Ttc33	ENSRNOG00000013217	14.1982741533165	5.00627537532332	1.47422941127	3.39585910920783	0.000684135648256808	0.0108606534160768	j	Novel junctions	Novel isoform
Ranbp3	ENSRNOG00000049785	19.9750746560138	4.9998776529444	1.19604980869265	4.18032561571124	2.91091970612487e-05	0.0036156553270415	=+	Full match	Annotated
Ranbp3	ENSRNOG00000049785	19.9750746560138	4.9998776529444	1.19604980869265	4.18032561571124	2.91091970612487e-05	0.0036156553270415	j	Novel junctions	Novel isoform
Pkp4	ENSRNOG00000005504	11.6061166876417	4.99780189092929	1.42394444192383	3.50982927689018	0.000448394491324181	0.00918934627452149	=	Full match	Annotated
Cpne2	ENSRNOG00000043286	8.11783348273805	4.9977746783816	1.58700794493625	3.14918062907515	0.00163728960776411	0.0175906953859497	=	Full match	Annotated
Nrdc	ENSRNOG00000007111	8.85434937813615	4.99365482358585	1.68398505333855	2.96537954044532	0.00302309710754263	0.0240117952051139	=	Full match	Annotated
Wbp1l	ENSRNOG00000020020	17.5112880580964	4.99137503257557	1.33191008012984	3.74753153913288	0.000178583387592582	0.00665839403172329	=	Full match	Annotated
Nadk2	ENSRNOG00000054157	5.63753191214233	4.99004093949758	1.82643151024964	2.73212595790987	0.00629270784090669	0.0361270391249862	=	Full match	Annotated
Tmem115	ENSRNOG00000021899	5.51511090538399	4.97956731097347	1.66884202423048	2.98384582762986	0.00284650159458685	0.0232321094117108	m	Ret. introns, all	Novel isoform
Sh3kbp1	ENSRNOG00000004322	13.0114086296975	4.96113466667956	1.54356673751711	3.2140720229951	0.00130866843041365	0.0154173861195703	=-	Full match	Annotated
Exoc1	ENSRNOG00000002144	6.1838060803933	4.95679759886225	1.8707153034546	2.64968036007866	0.00805679556875286	0.0411624495461679	j	Novel junctions	Novel isoform
Aplp1	ENSRNOG00000020851	179.624605422396	4.9544517875289	1.60104734701025	3.0945067282243	0.00197140463243938	0.0193947343064634	=	Full match	Annotated
Tbc1d17	ENSRNOG00000020191	21.523164928577	4.95414736374822	1.24029872247128	3.99431788003228	6.48807694602727e-05	0.00425638983334886	=-	Full match	Annotated
Xpo7	ENSRNOG00000013288	5.27165554158672	4.94640657313289	1.86712431373912	2.64921116217868	0.008067990397168	0.0411624495461679	=	Full match	Annotated
Gng7	ENSRNOG00000019857	17.8204526449377	4.94563126237239	1.32369987319635	3.73621797698759	0.000186808747953267	0.00671887564869893	=-	Full match	Annotated
Kifap3	ENSRNOG00000002544	19.6711472825274	4.94457392233215	1.12607492033415	4.39098130421457	1.12840243760521e-05	0.00300090128699312	j	Novel junctions	Novel isoform
Cep63	ENSRNOG00000008410	5.59627677750092	4.94225178963124	1.775905926057	2.78294684257538	0.00538676310729492	0.033545206809321	=	Full match	Annotated
Ciao3	ENSRNOG00000019522	10.7862298485349	4.94144605908906	1.45593601492724	3.39399946730215	0.000688798265600726	0.0109012092350795	j	Novel junctions	Novel isoform
Dmtn	ENSRNOG00000012273	10.2056110693191	4.92184639311867	1.38899034701656	3.54347055304625	0.00039489740846793	0.00883147366000622	=	Full match	Annotated
Dpf2	ENSRNOG00000020892	8.08862480358218	4.91643859721264	1.62747976294726	3.02089077182089	0.00252032260249964	0.0217562760598888	=	Full match	Annotated
NA	ENSRNOG00000063607	6.94987653675895	4.91162831211587	1.62269591141399	3.02683224722983	0.00247131065091639	0.0215343286637288	=	Full match	Annotated
Hmgcll1	ENSRNOG00000011193	6.54657649390983	4.90724566036038	1.75813014023999	2.79117316064585	0.00525173677435887	0.0332729082711081	j	Novel junctions	Novel isoform
Kidins220	ENSRNOG00000023176	51.0742598428578	4.89845973501782	1.16145835069738	4.21750787023625	2.4701720095368e-05	0.0036156553270415	=	Full match	Annotated
Triobp	ENSRNOG00000059015	6.30301144486859	4.89651959379362	1.86046996708034	2.63187241956815	0.00849157434453422	0.0422662566246353	=-	Full match	Annotated
Slc1a4	ENSRNOG00000005248	5.22687991639003	4.89398798820204	1.75092935959112	2.79508020206188	0.00518868410871089	0.0331238006086936	=	Full match	Annotated
C8g	ENSRNOG00000028701	9.17700415479981	4.88846236384723	1.58216880284048	3.08972238301687	0.00200343662118438	0.0195038394410772	j	Novel junctions	Novel isoform
Fcgr2a	ENSRNOG00000046663	12.3871721963963	4.88632414614672	1.51214771280901	3.23138017850764	0.00123193963046821	0.0151124212797149	=	Full match	Annotated
LOC498276	ENSRNOG00000046663	12.3871721963963	4.88632414614672	1.51214771280901	3.23138017850764	0.00123193963046821	0.0151124212797149	=	Full match	Annotated
LOC100911825	ENSRNOG00000046663	12.3871721963963	4.88632414614672	1.51214771280901	3.23138017850764	0.00123193963046821	0.0151124212797149	=	Full match	Annotated
LOC108348047	ENSRNOG00000046663	12.3871721963963	4.88632414614672	1.51214771280901	3.23138017850764	0.00123193963046821	0.0151124212797149	=	Full match	Annotated
Trip4	ENSRNOG00000016121	8.99061042552332	4.88337774413281	1.57780659609527	3.09504203887734	0.00196785003526119	0.0193911141332786	=	Full match	Annotated
Utp14a	ENSRNOG00000005012	5.38174027382363	4.87922693991756	1.61434493477106	3.0224190845617	0.00250763113638428	0.0217350571495085	=-	Full match	Annotated
Cacnb1	ENSRNOG00000004518	17.3845082713538	4.87786408795731	1.53801842356074	3.17152513470179	0.00151640744874537	0.0169093527628115	j	Novel junctions	Novel isoform
Nudt4	ENSRNOG00000009094	10.4269401096828	4.87050447376478	1.62457995649676	2.99800847245925	0.00271750118560351	0.0226422414887959	j	Novel junctions	Novel isoform
Myh10	ENSRNOG00000002886	13.1857209765718	4.86871146726523	1.69018576766617	2.88057772134007	0.00396947070822487	0.0282445700138717	=	Full match	Annotated
Ppm1b	ENSRNOG00000030667	6.68558600750846	4.86333441875976	1.63873985224971	2.96772816752045	0.00300009523174672	0.0239943374921586	=	Full match	Annotated
NA	ENSRNOG00000068637	6.03624351444336	4.86262411004146	1.62251748123636	2.99696253894049	0.00272684219592542	0.0226749913554036	=	Full match	Annotated
NA	ENSRNOG00000068637	6.03624351444336	4.86262411004146	1.62251748123636	2.99696253894049	0.00272684219592542	0.0226749913554036	=	Full match	Annotated
NA	ENSRNOG00000068637	6.03624351444336	4.86262411004146	1.62251748123636	2.99696253894049	0.00272684219592542	0.0226749913554036	=	Full match	Annotated
NA	ENSRNOG00000068637	6.03624351444336	4.86262411004146	1.62251748123636	2.99696253894049	0.00272684219592542	0.0226749913554036	=	Full match	Annotated
Armh3	ENSRNOG00000025523	6.53825992635053	4.86142092784965	1.91662189918224	2.53645277137022	0.011198184640263	0.0485649519714428	=+	Full match	Annotated
Fbxw9	ENSRNOG00000004212	33.3497935569219	4.85666455017184	1.16182118267574	4.18021690651799	2.91231167791821e-05	0.0036156553270415	m	Ret. introns, all	Novel isoform
Ric8b	ENSRNOG00000007323	14.0896569489023	4.85373474762103	1.49341140459636	3.25009888948377	0.00115364884623297	0.0144326636255593	=	Full match	Annotated
NA	11:50079000	6.30801565639141	4.83003360818964	1.57943215464794	3.05808235825505	0.0022275834531269	0.0205123540560628	u	Intergenic	Novel loci
Ccdc17	ENSRNOG00000023216	8.49944910922857	4.82740054762488	1.69293095268705	2.8515046877504	0.00435128446608895	0.0299938046009519	m	Ret. introns, all	Novel isoform
NA	ENSRNOG00000018500	14.7531744184258	4.82308445256222	1.39373687251214	3.46054161849708	0.000539089895625124	0.00963465139686523	=	Full match	Annotated
Wdr78	ENSRNOG00000006999	6.99583662304684	4.81785343325602	1.78557591240521	2.69820700412915	0.00697140757257306	0.0380852180168508	=	Full match	Annotated
Cacna1g	ENSRNOG00000060528	6.1776683222677	4.81519615195306	1.8103031852926	2.65988382005458	0.00781676097236348	0.0404578318133819	=	Full match	Annotated
Cfap126	ENSRNOG00000034221	9.75330782770159	4.81220297588369	1.36507629575059	3.52522638541436	0.000423121027702036	0.0090385826577732	=	Full match	Annotated
St6galnac6	ENSRNOG00000046984	5.68472200007047	4.80750770514964	1.64116683763765	2.92932296394053	0.00339701260623371	0.0257448098240967	=+	Full match	Annotated
Ngf	ENSRNOG00000016571	6.5223793945714	4.7960932954963	1.78304657567477	2.68983063085791	0.00714882912677141	0.0386092047297667	=+	Full match	Annotated
Btbd16	ENSRNOG00000036675	8.66528328088884	4.79404735188783	1.4707114850972	3.25967900602271	0.00111538370461721	0.0141868683036441	j	Novel junctions	Novel isoform
Acin1	ENSRNOG00000013533	13.8376290385933	4.78805281924183	1.6313898146614	2.93495323816007	0.00333597957658791	0.0254675932870323	=	Full match	Annotated
NA	ENSRNOG00000069091	6.4009391913373	4.78202181194022	1.69051114491004	2.82874314454442	0.00467311880526863	0.0312610389670883	=	Full match	Annotated
Klhl32	ENSRNOG00000007441	9.67408278499619	4.77606739383126	1.52872739824595	3.12421128797147	0.00178282386022656	0.0183652197263744	=	Full match	Annotated
Trim35	ENSRNOG00000009449	15.0392162805957	4.77548916911327	1.51188297926545	3.15863676925144	0.00158508913747243	0.0172161029297687	=-	Full match	Annotated
Ssbp3	ENSRNOG00000007920	5.72486056889233	4.77483856299199	1.85613599514552	2.57246159520636	0.010097815855325	0.0463019105576227	j	Novel junctions	Novel isoform
Arhgef7	ENSRNOG00000012934	12.6673173772618	4.77255053985613	1.5073620107081	3.16616081999716	0.00154465369274544	0.017051177799759	=	Full match	Annotated
Nfil3	ENSRNOG00000011668	12.5761060276279	4.7717829279386	1.61531057121798	2.95409626666442	0.00313586168884061	0.0245193961528563	=-	Full match	Annotated
Sesn3	ENSRNOG00000008173	5.17072749186404	4.76141813159077	1.75322082294705	2.71581198972252	0.00661134509396836	0.0370873302799193	=	Full match	Annotated
Tom1	ENSRNOG00000014093	22.2127800978625	4.75640723231264	1.26079201101307	3.77255502157789	0.000161584317962044	0.00635868428712609	j	Novel junctions	Novel isoform
Prdm8	ENSRNOG00000002004	9.96471926267004	4.75336375245727	1.36951443567972	3.47083873569983	0.000518835489777435	0.0094420230998834	=	Full match	Annotated
Nr2f1	ENSRNOG00000014795	10.7409206415471	4.7489114864569	1.36579364868016	3.47703439025801	0.000506992783479124	0.00940079178634881	=-	Full match	Annotated
Syngr2	ENSRNOG00000050547	8.44476387882756	4.73429591366293	1.57343051088493	3.00890053987848	0.00262194935268972	0.0222892286757051	=+	Full match	Annotated
Flna	ENSRNOG00000054890	6.92026569374141	4.73066283590505	1.62946895095446	2.90319299004382	0.00369378936224991	0.0270641105195618	=	Full match	Annotated
Il11ra1	ENSRNOG00000015068	6.92282002103413	4.7192153237034	1.68557381454862	2.79976781970071	0.00511393747968737	0.0329984787950266	=	Full match	Annotated
Hdac6	ENSRNOG00000048738	5.24328257366623	4.71018020716636	1.8275143066088	2.5773698132666	0.00995553754216686	0.0462311998218519	=	Full match	Annotated
LOC103689963	ENSRNOG00000048738	5.24328257366623	4.71018020716636	1.8275143066088	2.5773698132666	0.00995553754216686	0.0462311998218519	=	Full match	Annotated
Fzr1	ENSRNOG00000004169	5.38594304633966	4.70903343753487	1.67008679273253	2.81963396035851	0.00480784583249415	0.0318393369030333	=+	Full match	Annotated
Trip12	ENSRNOG00000016963	10.8821036517453	4.70415444108023	1.57181239649832	2.99282182247713	0.00276411071077346	0.0228488914967487	=	Full match	Annotated
NA	10:83590000	10.2165045471413	4.70050873156906	1.32936342927526	3.5359094646764	0.000406373935879101	0.00900340179626286	n	Ret. introns, half	Novel isoform
Cbx6	ENSRNOG00000046955	10.389120339219	4.69860785457934	1.44427528384495	3.25326335438679	0.00114087708173526	0.0143958604753026	=	Full match	Annotated
Khk	ENSRNOG00000008047	9.52175262109144	4.69034026809354	1.5344232409738	3.05674480342001	0.00223754685775761	0.0205410581961389	j	Novel junctions	Novel isoform
Usp34	ENSRNOG00000051889	5.63116251236177	4.68944049421501	1.69876250048644	2.76050389202269	0.00577122703380739	0.0347517420958143	=	Full match	Annotated
Rims1	ENSRNOG00000011000	9.60823012903682	4.68908045511466	1.51815997779387	3.08866030174807	0.00201061191131488	0.0195365075345444	=	Full match	Annotated
Bckdha	ENSRNOG00000020607	29.2296200465773	4.68837132864653	1.26854724159587	3.69585867590428	0.000219144855848731	0.00709170619294169	j	Novel junctions	Novel isoform
Cwf19l2	ENSRNOG00000024372	5.04322010085372	4.68737729450107	1.79991894963304	2.60421575952446	0.00920847668626787	0.0442577130643907	=	Full match	Annotated
Ankrd13b	ENSRNOG00000014742	5.3929018074559	4.68710977837862	1.67359837068813	2.80061803385447	0.00510048508810347	0.0329861504939028	=	Full match	Annotated
Ankrd13b	ENSRNOG00000014742	5.3929018074559	4.68710977837862	1.67359837068813	2.80061803385447	0.00510048508810347	0.0329861504939028	=	Full match	Annotated
NA	ENSRNOG00000067971	6.72905933072723	4.6839576222324	1.54772902117651	3.02634218144457	0.00247532001755651	0.0215343286637288	=-	Full match	Annotated
Tmem159	ENSRNOG00000048250	8.98420938997907	4.68260418635316	1.4476247659419	3.23468090386422	0.00121778747097928	0.0150331289863746	=	Full match	Annotated
Men1	ENSRNOG00000021054	6.32284966348939	4.68095627969786	1.78637497686954	2.62036601514695	0.00878354379319938	0.043176215848885	n	Ret. introns, half	Novel isoform
Gpank1	ENSRNOG00000000848	13.4408861743839	4.677150739235	1.24025333890648	3.77112529554552	0.000162513044265406	0.00636398055791225	=+	Full match	Annotated
Ngly1	ENSRNOG00000006143	6.43525457466305	4.67261976880379	1.6070688464054	2.90754175171476	0.0036428171237582	0.0268185181391318	=+	Full match	Annotated
Grk4	ENSRNOG00000011847	7.60781034788359	4.67086014373735	1.76462631748992	2.64694009005906	0.00812237412438044	0.0412616605518526	=	Full match	Annotated
Csnk1e	ENSRNOG00000013076	7.09073317302665	4.66587658542946	1.60338645624398	2.91001371956175	0.00361412890905449	0.0266669265102946	j	Novel junctions	Novel isoform
Sobp	ENSRNOG00000000316	7.45479211165573	4.65371873658789	1.4967405134317	3.10923549862222	0.0018757214640627	0.0188516754337813	=	Full match	Annotated
Pi16	ENSRNOG00000000525	5.85322744631036	4.64380160706338	1.55715576091347	2.98223319954788	0.00286153940328431	0.0233094492500768	=	Full match	Annotated
Mcoln1	ENSRNOG00000000975	11.352561299035	4.63795255674748	1.38905458381918	3.33892750563876	0.000841025095067397	0.0120333124994654	=	Full match	Annotated
Pld4	ENSRNOG00000028566	7.74650935607402	4.63466405506309	1.54940689054339	2.99125044773594	0.00277837523305357	0.022921595672692	=	Full match	Annotated
Itgb3bp	ENSRNOG00000009116	42.8561430111911	4.62663667662784	0.993190787982	4.65835641310004	3.18744011210906e-06	0.00165789398888177	j	Novel junctions	Novel isoform
Mtss1	ENSRNOG00000009001	8.46446974672875	4.62416987154452	1.48901629958309	3.10551998177538	0.00189944786728165	0.0190466655570102	=	Full match	Annotated
Exog	ENSRNOG00000014801	6.0912643650557	4.62257238229706	1.62144556707578	2.85089581553681	0.00435962515432918	0.0300266048016329	=-	Full match	Annotated
Peg3	ENSRNOG00000014791	6.02365072587698	4.60017510631138	1.66330405247467	2.7656850228118	0.0056803371061268	0.0345519489285594	=	Full match	Annotated
Peg3	ENSRNOG00000014791	6.02365072587698	4.60017510631138	1.66330405247467	2.7656850228118	0.0056803371061268	0.0345519489285594	=	Full match	Annotated
NA	ENSRNOG00000068261	6.21644171031453	4.59488572831431	1.461436792734	3.1440878942964	0.00166605390469319	0.0176823789177765	=+	Full match	Annotated
Lztr1	ENSRNOG00000001870	12.3256217303681	4.59431645334321	1.30414230939592	3.52286435325552	0.000426909796197482	0.00906384073178279	=	Full match	Annotated
Cltc	ENSRNOG00000004291	23.4092673849071	4.59252740409464	1.26296898021909	3.63629469608824	0.000276587893033742	0.00785206617057592	=	Full match	Annotated
Homer3	ENSRNOG00000020229	20.6658766888734	4.5874945244056	1.29757399792467	3.53543962174242	0.000407097265662566	0.00900340179626286	=-	Full match	Annotated
Lingo1	ENSRNOG00000017193	55.4431785908978	4.58473585907855	1.15708180108514	3.96232647923325	7.4222948742414e-05	0.00444104862429813	=	Full match	Annotated
Gpsm1	ENSRNOG00000018666	10.374152579944	4.58159297954904	1.56293154609323	2.93140988228268	0.00337427250098384	0.0256420236656814	j	Novel junctions	Novel isoform
Gnl1	ENSRNOG00000000798	30.1875907353228	4.5770772115112	1.16434661882769	3.93102632626663	8.45840083533353e-05	0.00472655438678438	j	Novel junctions	Novel isoform
Nhej1	ENSRNOG00000018162	6.89509753141064	4.57532138229041	1.69604086481231	2.69764807983959	0.00698312194198496	0.0381071146599726	=	Full match	Annotated
Mrnip	ENSRNOG00000003068	5.76759181404204	4.57519244959155	1.57449373334303	2.90581813868341	0.00366294273879649	0.0268635476805083	j	Novel junctions	Novel isoform
Lpxn	ENSRNOG00000012611	6.89065181042413	4.5748946498532	1.67138357368997	2.73719014705467	0.00619664644267056	0.0358933958839146	=	Full match	Annotated
Tdp2	ENSRNOG00000018246	5.23204016441248	4.57409153851928	1.64040001187384	2.78840008864318	0.00529690830909908	0.0333535284681793	=	Full match	Annotated
Ppp3cb	ENSRNOG00000054782	10.3265862310822	4.56969709908368	1.55603472927335	2.93675778124675	0.00331663042456571	0.0254345802549952	=	Full match	Annotated
Cdh2	ENSRNOG00000015602	19.3037065733016	4.56519768493154	1.21847126348211	3.74666011563151	0.000179204634657018	0.00665839403172329	=-	Full match	Annotated
Golph3	ENSRNOG00000012186	5.24517971741837	4.56208585605639	1.60528282864955	2.84192029880135	0.00448427004989652	0.0305586598034411	=+	Full match	Annotated
Rbks	ENSRNOG00000004710	13.3865516672612	4.55831160161992	1.2681770091396	3.59438120133759	0.000325163468228021	0.0082465828607407	=	Full match	Annotated
Smarcc1	ENSRNOG00000020804	7.46326137172123	4.55789691177413	1.65568064957042	2.75288408604443	0.00590728076965242	0.0351168988732103	=	Full match	Annotated
Rbfox1	ENSRNOG00000002827	20.0741924542424	4.55088212821092	1.31208987035124	3.46842257610956	0.0005235233559291	0.00945728182309666	=	Full match	Annotated
Trim28	ENSRNOG00000027487	17.0017657005545	4.54389789127495	1.12600679528356	4.03540894274149	5.45072762263041e-05	0.00400776682024256	=	Full match	Annotated
Lmbr1l	ENSRNOG00000061607	12.2861761195294	4.54030444050958	1.46764617669252	3.09359606737203	0.0019774651940131	0.0194087977239084	=	Full match	Annotated
Dnm2	ENSRNOG00000007649	8.3829713745819	4.53921637919717	1.42939526411558	3.17562013331963	0.00149516598703388	0.0168091319652775	j	Novel junctions	Novel isoform
Hspa12a	ENSRNOG00000018019	8.30102135425741	4.5358366588952	1.46765624906921	3.09053067553921	0.00199799165295142	0.0195038394410772	=	Full match	Annotated
Cyp2d4	ENSRNOG00000032261	7.98505688775257	4.5343893115644	1.45520617345827	3.11597723694954	0.00183336424013035	0.0185819335680442	=-	Full match	Annotated
Serpinb9	ENSRNOG00000033772	8.47170844284547	4.53177288664315	1.42196494625201	3.18697932645099	0.00143767050571746	0.0163065685777047	n	Ret. introns, half	Novel isoform
Vopp1	ENSRNOG00000006646	6.79429384739155	4.53024120953146	1.51670529460829	2.98689615288872	0.00281825436891887	0.0230868147182933	j	Novel junctions	Novel isoform
Zkscan3	ENSRNOG00000055000	9.65383936785045	4.52750501812023	1.32323430242679	3.42154447614975	0.000622665398929932	0.0103967756450811	=	Full match	Annotated
Galnt2	ENSRNOG00000019143	11.4393671812847	4.52194671427467	1.44938655808531	3.11990385797996	0.00180910076428695	0.0184596511075002	=	Full match	Annotated
Atp2b3	ENSRNOG00000061304	15.0923883768032	4.51690593833757	1.23169995785927	3.66721287072874	0.000245208653416672	0.00734049618906624	=	Full match	Annotated
Ccdc91	ENSRNOG00000001847	9.9987521309768	4.50892488439987	1.38143957873954	3.26393202699022	0.00109877522934189	0.0140395334944264	=	Full match	Annotated
NEWGENE_1359502	ENSRNOG00000001847	9.9987521309768	4.50892488439987	1.38143957873954	3.26393202699022	0.00109877522934189	0.0140395334944264	=	Full match	Annotated
Dcaf7	ENSRNOG00000042245	5.57289076913681	4.50693763073692	1.72567989965974	2.61168808399842	0.00900964136807509	0.0437731648110776	=-	Full match	Annotated
Rem2	ENSRNOG00000011646	5.76886416828321	4.50530886145456	1.54793977999246	2.91051946573561	0.00360828489547496	0.0266669265102946	=	Full match	Annotated
Ccni	ENSRNOG00000002125	9.04515126368132	4.50510109290197	1.63320438796736	2.75844292734782	0.00580774456710616	0.034846467402637	m	Ret. introns, all	Novel isoform
NA	ENSRNOG00000064318	12.4819786538896	4.48258249511284	1.42575798474554	3.14399957290989	0.00166655682952081	0.0176823789177765	=	Full match	Annotated
Rabggta	ENSRNOG00000030483	21.1124193491806	4.47906978413679	1.25377027075172	3.57248045246063	0.000353615885951916	0.00855838395372815	=	Full match	Annotated
Casc4	ENSRNOG00000016357	23.8293311482348	4.47473058009317	1.29366856974164	3.45894666126643	0.000542292285136986	0.00967126368940046	=	Full match	Annotated
Mycbp2	ENSRNOG00000010479	9.52809056897003	4.47366284252053	1.69799910475911	2.63466737407685	0.00842197699302463	0.0420359795602639	=	Full match	Annotated
Mycbp2	ENSRNOG00000010479	9.52809056897003	4.47366284252053	1.69799910475911	2.63466737407685	0.00842197699302463	0.0420359795602639	=	Full match	Annotated
NA	ENSRNOG00000068899	6.14908287999354	4.4734761170214	1.53120469912801	2.92154022226354	0.00348305298229949	0.0260997407241539	=	Full match	Annotated
Slc25a23	ENSRNOG00000047781	9.60753232211781	4.45725301760111	1.40349983680082	3.17581299315367	0.00149417238200544	0.0168091319652775	=	Full match	Annotated
Slc35a4	ENSRNOG00000002908	19.4262999491314	4.45092897001418	1.16027922030994	3.83608435978472	0.000125011482593193	0.0057150550499798	=	Full match	Annotated
Anxa3	ENSRNOG00000002045	16.6407676253795	4.45063641808123	1.26946264088777	3.5059215409197	0.000455029329963351	0.00919781574148175	=-	Full match	Annotated
Spire1	ENSRNOG00000025324	9.77735496217527	4.4438643726797	1.62234829872902	2.73915556613898	0.00615972194689784	0.035804985685782	=	Full match	Annotated
NA	ENSRNOG00000067958	19.8613205023944	4.44233964151751	1.28865148789585	3.44727778087705	0.000566266033143539	0.00986296682917676	j	Novel junctions	Novel isoform
Aadat	ENSRNOG00000011861	5.40148401175885	4.43499929895217	1.60286579551761	2.76691867238953	0.00565888702763529	0.0345349438986314	=	Full match	Annotated
Ubap2	ENSRNOG00000052087	6.62097856331865	4.43465435963261	1.669215522283	2.65672964361565	0.00789026914035551	0.0406131014153435	=	Full match	Annotated
Polr3e	ENSRNOG00000016960	5.69760327770529	4.43240663703674	1.6395211781557	2.70347629301303	0.00686183426290827	0.0376919542955244	=-	Full match	Annotated
Nras	ENSRNOG00000023079	6.8507931282383	4.42996103837517	1.48808530960739	2.97695367985587	0.0029112799121533	0.0235543901772866	j	Novel junctions	Novel isoform
Gria1	ENSRNOG00000045816	5.70133711450917	4.42331805465964	1.72310023346598	2.56706949993399	0.0102562053685518	0.0467214746734791	=	Full match	Annotated
Serinc5	ENSRNOG00000024039	7.53613008776745	4.4201370635332	1.48891672866169	2.9686932643347	0.00299068968170188	0.0239884793416508	=	Full match	Annotated
Lrrc51	ENSRNOG00000020124	9.6873990911248	4.41940858498531	1.45507517271441	3.03723729732877	0.00238757417044493	0.0212517825191324	=-	Full match	Annotated
NA	12:27074000	6.33800631096967	4.41791595880311	1.55562840187553	2.83995583616029	0.00451197799654027	0.0306478116426261	x	Antisense	Novel loci
Ppp1r1b	ENSRNOG00000028404	9.3089771374462	4.41687139447252	1.31002543722031	3.3715920843831	0.000747350500398541	0.0114684073868057	=+	Full match	Annotated
NA	4:120440000	10.8579152908323	4.40926569390431	1.30347473463435	3.38270131115446	0.000717766504792727	0.0110797768750877	x	Antisense	Novel loci
Atp6v1a	ENSRNOG00000001992	6.81585093550524	4.40790494227763	1.58256068365947	2.78529915964101	0.00534783580480109	0.03339688176862	=	Full match	Annotated
NA	15:26220000	10.4518075771485	4.40667975481267	1.35484800398955	3.25252703021782	0.00114383716017079	0.0143958604753026	u	Intergenic	Novel loci
Aspscr1	ENSRNOG00000036678	37.0081720132998	4.40628568746749	1.29892754775293	3.39224900964654	0.000693214098599509	0.0109012092350795	=-	Full match	Annotated
Nde1	ENSRNOG00000058007	6.90369973383996	4.40531711251394	1.61793979766949	2.72279420956172	0.0064732366590921	0.0366204504680548	j	Novel junctions	Novel isoform
Ksr1	ENSRNOG00000012818	10.2956078435797	4.40058408652673	1.2726637884391	3.45777425782184	0.000544657554445313	0.00967228733339112	=	Full match	Annotated
NEWGENE_1308105	ENSRNOG00000012818	10.2956078435797	4.40058408652673	1.2726637884391	3.45777425782184	0.000544657554445313	0.00967228733339112	=	Full match	Annotated
Spa17	ENSRNOG00000010934	10.8009182861143	4.39372241552819	1.29524457938752	3.39219517722733	0.000693350316312306	0.0109012092350795	=+	Full match	Annotated
NA	19:23494000	25.9689570076804	4.39226013577187	1.08057529038326	4.06474234128934	4.80855531771332e-05	0.00394034370759931	x	Antisense	Novel loci
Rab22a	ENSRNOG00000005762	12.1152196969288	4.39166593967935	1.24768303340354	3.51985706473811	0.000431779418843526	0.00906741986861281	m	Ret. introns, all	Novel isoform
Jak1	ENSRNOG00000011157	6.4398148594068	4.39099990732285	1.51733915864757	2.89388162316765	0.00380511585991644	0.0274479183630117	=	Full match	Annotated
Rab35	ENSRNOG00000022014	23.479290104039	4.39056824885043	1.34016038782601	3.27615133885039	0.0010523215550147	0.01371782157719	=-	Full match	Annotated
Fkbp7	ENSRNOG00000011758	19.6223204340977	4.38939350906111	1.1299761357265	3.88450107066997	0.000102540240980464	0.00502627075963888	=-	Full match	Annotated
Gtpbp8	ENSRNOG00000002044	6.91514458121544	4.38613903273058	1.59640030884518	2.74751828124079	0.00600481612195382	0.0352961912582166	=	Full match	Annotated
Arhgdib	ENSRNOG00000005809	9.25653776913674	4.38464383308838	1.47869984032969	2.96520207381017	0.00302484169217171	0.0240117952051139	j	Novel junctions	Novel isoform
Smad2	ENSRNOG00000018140	7.54138010243963	4.38292623349628	1.53322708684626	2.85862823002406	0.00425477106050361	0.0294739595282159	j	Novel junctions	Novel isoform
Cln3	ENSRNOG00000019103	14.4812448038084	4.38259867929732	1.3556720665294	3.23278673913892	0.00122589040393227	0.0150840542627251	=-	Full match	Annotated
Cyp4f1	ENSRNOG00000004786	5.78632198941764	4.38079927949121	1.60861740391272	2.72333201719413	0.00646270723849529	0.0366204504680548	=-	Full match	Annotated
Zeb2	ENSRNOG00000004677	7.65401358623092	4.38074368442776	1.69561441557509	2.58357303652787	0.00977827611194994	0.0457608293952637	=	Full match	Annotated
Ptges3l	ENSRNOG00000050347	6.47985517653844	4.37884505713586	1.57844605260194	2.77414932864996	0.00553462667950305	0.0340611166135055	m	Ret. introns, all	Novel isoform
Synj1	ENSRNOG00000002051	22.0161499388638	4.37606343669614	1.30458443996929	3.35437347144748	0.00079544922416461	0.0118427271704223	=	Full match	Annotated
Sorbs3	ENSRNOG00000008829	10.0190751176735	4.37170008438116	1.5171608081142	2.88150080136535	0.00395786228208443	0.0281858977471807	j	Novel junctions	Novel isoform
NA	ENSRNOG00000063564	9.08660660339976	4.3705973544285	1.49389980276458	2.92562951433582	0.00343760052834445	0.0259118413926107	=	Full match	Annotated
Coro1c	ENSRNOG00000000697	12.7535493011598	4.37043001023886	1.41133054974181	3.09667356880952	0.00195705252807995	0.0193911141332786	=-	Full match	Annotated
Nav1	ENSRNOG00000008425	10.851261818647	4.36098842599161	1.24555017965501	3.50125470432632	0.000463073042579969	0.00919781574148175	=	Full match	Annotated
Iffo2	ENSRNOG00000061876	6.437506764931	4.35979916537846	1.5521749874284	2.80883225196256	0.00497215468205811	0.032610798548522	j	Novel junctions	Novel isoform
Aldh4a1	ENSRNOG00000061876	6.437506764931	4.35979916537846	1.5521749874284	2.80883225196256	0.00497215468205811	0.032610798548522	j	Novel junctions	Novel isoform
Tas1r2	ENSRNOG00000061876	6.437506764931	4.35979916537846	1.5521749874284	2.80883225196256	0.00497215468205811	0.032610798548522	j	Novel junctions	Novel isoform
Cenpk	ENSRNOG00000039740	7.68961341771827	4.35603507161623	1.56567743617868	2.78220466806236	0.00539909796597787	0.0335504390101514	j	Novel junctions	Novel isoform
Pycr1	ENSRNOG00000036682	8.23511383719069	4.35384115734674	1.62538548021074	2.67865144013852	0.00739192972644064	0.0392643567598387	j	Novel junctions	Novel isoform
Efhd2	ENSRNOG00000013783	11.6766019835613	4.35232828997307	1.4479404485884	3.00587520309704	0.00264817659116958	0.0224212284719024	=	Full match	Annotated
NA	ENSRNOG00000066441	10.8886150121341	4.35163302881503	1.4536612315695	2.99356750686447	0.00275736501850394	0.0228156303900296	j	Novel junctions	Novel isoform
Tmem44	ENSRNOG00000001726	6.24361088216212	4.35117542919689	1.63056275689236	2.66851147605608	0.00761881757006474	0.0399137553375858	j	Novel junctions	Novel isoform
Col1a1	ENSRNOG00000003897	6.65408431102971	4.34766163525809	1.51355460672316	2.87248416142103	0.00407258493034431	0.028661970517335	=	Full match	Annotated
Tmem259	ENSRNOG00000012808	6.71627901094325	4.34732480788795	1.6381708216355	2.65376769655054	0.00795986048718056	0.0408820775757031	=	Full match	Annotated
Myo6	ENSRNOG00000011852	6.14492162315002	4.34713035790492	1.7070993329643	2.54650111681335	0.0108808863365421	0.0478507813603861	=	Full match	Annotated
Apbb1	ENSRNOG00000018020	141.071045561499	4.3454916178882	1.50901515473166	2.87968719483201	0.00398069904071054	0.0282764570840981	=	Full match	Annotated
Ptbp1	ENSRNOG00000010448	10.8538562245585	4.34435645136467	1.56159701851323	2.78199586696243	0.00540257281084069	0.0335504390101514	j	Novel junctions	Novel isoform
Rtfdc1	ENSRNOG00000005083	15.0937420797325	4.33885110317801	1.32070155276111	3.28526236234602	0.00101887449041219	0.0135129841434098	m	Ret. introns, all	Novel isoform
Pabpc4	ENSRNOG00000015642	6.59271163719623	4.33566557965751	1.54809974699215	2.80063709595031	0.00510018384776886	0.0329861504939028	=	Full match	Annotated
Ift81	ENSRNOG00000001294	6.48000447843747	4.33414133084612	1.51278657239989	2.86500515665631	0.00417002451554706	0.0291276212410962	=+	Full match	Annotated
Prkacb	ENSRNOG00000004978	10.5855439602232	4.33229933980902	1.42409444093078	3.042143284386	0.00234900049867938	0.0210778898495311	=	Full match	Annotated
Cyp46a1	ENSRNOG00000007147	38.1362316729354	4.33226000318696	1.32274469228963	3.27520497979694	0.00105585331863333	0.0137336399856186	j	Novel junctions	Novel isoform
Rad23b	ENSRNOG00000016137	28.8203340481429	4.33159371848446	1.09272264092771	3.96403767639242	7.36926141428042e-05	0.00444104862429813	=	Full match	Annotated
Ptprz1	ENSRNOG00000006030	9.68882993993892	4.3300740473273	1.670807400306	2.59160573895846	0.00955291798045489	0.0450520691991296	=	Full match	Annotated
Gtdc1	ENSRNOG00000031038	6.20204081042859	4.32813284099042	1.63947722475713	2.63994691456088	0.00829190144496936	0.0417902294640048	=+	Full match	Annotated
Rbfox3	ENSRNOG00000003386	16.7892599942347	4.32719027868514	1.2952983478389	3.34069003168629	0.000835704676547548	0.0120276649430088	=-	Full match	Annotated
NA	ENSRNOG00000071004	10.0746640123829	4.3246657435137	1.40244406525522	3.08366362028613	0.00204468639938202	0.0196027842829765	=	Full match	Annotated
Creld1	ENSRNOG00000009414	12.0374553049781	4.32290804746131	1.29935986055502	3.3269521236517	0.000878014571999786	0.0123275010762181	m	Ret. introns, all	Novel isoform
Dctn1	ENSRNOG00000010048	153.801502758426	4.31018021314814	1.52122833430381	2.83335520115769	0.00460621710970728	0.0310364242874328	=	Full match	Annotated
Ifi44	ENSRNOG00000022218	12.5142347095161	4.30011075764968	1.32512976520104	3.24504880244487	0.00117430496548078	0.0145606867169525	j	Novel junctions	Novel isoform
Por	ENSRNOG00000001442	34.7858628251207	4.29853407158528	1.13763099938559	3.77849590412604	0.000157778447026919	0.00626776750227314	=	Full match	Annotated
Dusp18	ENSRNOG00000024945	5.60033676010894	4.28906403047189	1.47832530155358	2.90129921064363	0.00371618851953864	0.0271057584927839	=	Full match	Annotated
Eml4	ENSRNOG00000030294	7.54733287430095	4.28750464624057	1.57173473273658	2.72788057484452	0.00637426808266991	0.0363721629384241	=	Full match	Annotated
Rpap2	ENSRNOG00000023484	35.2359540816884	4.28396601159012	1.09802339319636	3.90152526634197	9.55884821143204e-05	0.00491999151157166	=-	Full match	Annotated
Slc12a4	ENSRNOG00000019651	6.36425547955776	4.28166989597166	1.64532929791797	2.60231790766126	0.00925959732670666	0.0443015296349975	=	Full match	Annotated
Ccny	ENSRNOG00000018123	8.49712876724895	4.27707793395368	1.52158692736604	2.81093236083302	0.00493981693808519	0.0324749377059059	c	Absent exons	Novel isoform
NA	ENSRNOG00000063040	9.48034526728303	4.27069033520401	1.47869004223064	2.88815790546716	0.00387505286247008	0.0277375688242734	=-	Full match	Annotated
Fam172a	ENSRNOG00000013844	10.6348713247989	4.26371333578586	1.46677223305375	2.9068680465194	0.00365067158157354	0.0268185181391318	=	Full match	Annotated
NA	ENSRNOG00000063700	9.91148471046239	4.26231470130123	1.32483213986125	3.21724886727733	0.00129426278539538	0.0153444281006847	=	Full match	Annotated
Dlgap4	ENSRNOG00000020225	42.6098737112213	4.26206383823715	1.05114600770147	4.05468299076448	5.02023379808641e-05	0.00398357500185568	j	Novel junctions	Novel isoform
NA	7:40807000	5.59417088628968	4.26127291009278	1.66860729850837	2.55379016614759	0.0106557451179652	0.0472824010475303	u	Intergenic	Novel loci
Btg2	ENSRNOG00000003300	44.1372035884957	4.25568035261184	0.939804841776633	4.52825965927861	5.94714736186864e-06	0.00237376138986586	m	Ret. introns, all	Novel isoform
NA	10:5026000	6.81911234537396	4.25305260113718	1.47303111296388	2.88727954467955	0.00388588813291269	0.0277677019011715	i	Intronic	Novel loci
Gadd45b	ENSRNOG00000019822	20.6219529553929	4.25256223042998	1.19554748512076	3.55699985433905	0.00037511436411974	0.00876511259974155	=	Full match	Annotated
Nudcd3	ENSRNOG00000056148	13.3987429037064	4.25218957893414	1.17597392806301	3.61588762936105	0.00029932020628096	0.00801566124296168	m	Ret. introns, all	Novel isoform
Mprip	ENSRNOG00000003226	18.1188865000065	4.25051496814062	1.31962833245068	3.22099402052622	0.0012774681334372	0.0153444281006847	=	Full match	Annotated
Nbl1	ENSRNOG00000049402	32.9307770067418	4.24780714220331	1.03286745406435	4.1126352907027	3.91168093400462e-05	0.00372368139175157	=	Full match	Annotated
Smarca4	ENSRNOG00000009271	7.76798430351863	4.2457763192568	1.4282173855473	2.97278016793627	0.00295115735749018	0.0237766173975419	=	Full match	Annotated
NA	15:45155000	13.2007049823811	4.24020920847616	1.37334326654977	3.08750864532855	0.00201841900534239	0.0195365075345444	u	Intergenic	Novel loci
Cers6	ENSRNOG00000024595	6.4066135209158	4.23735617059147	1.61845533116076	2.61814835974028	0.00884083582396611	0.0433356057757216	=	Full match	Annotated
Stxbp1	ENSRNOG00000015420	53.3953795069968	4.22068345672888	0.994291885930092	4.24491390954148	2.18677362358084e-05	0.0036156553270415	=	Full match	Annotated
Ncaph2	ENSRNOG00000009598	25.1894233774557	4.21736935895467	1.29797958340233	3.24918004326376	0.00115738198520518	0.0144521367250641	=	Full match	Annotated
Vcam1	ENSRNOG00000014333	14.7600071726412	4.21362655131896	1.24969464152089	3.3717249088873	0.000746990194941092	0.0114684073868057	=	Full match	Annotated
Gga1	ENSRNOG00000008897	12.1917995212146	4.21293061392354	1.21058280389406	3.48008463392333	0.000501255409746909	0.00938921674188642	=+	Full match	Annotated
Clip2	ENSRNOG00000021611	6.52560231265162	4.20857698863514	1.46707500041013	2.86868564146932	0.00412181235822551	0.0289113231687416	=	Full match	Annotated
Cdk7	ENSRNOG00000018510	7.34512909867168	4.20856450030076	1.57055805223586	2.67966185287415	0.00736965655416223	0.0391957241351446	j	Novel junctions	Novel isoform
Sbf1	ENSRNOG00000008392	6.69826333794308	4.20595310449188	1.55292454717634	2.70840789537362	0.00676068745733437	0.037429155731537	=	Full match	Annotated
Sec24b	ENSRNOG00000023373	5.50309733059863	4.2036454621378	1.62413097629557	2.58824289634925	0.00964669307096464	0.0452989251097062	=	Full match	Annotated
Abtb1	ENSRNOG00000015762	7.62511278666145	4.20254361142008	1.50389122080079	2.79444653529017	0.00519886365903279	0.0331282367372114	j	Novel junctions	Novel isoform
Slc29a3	ENSRNOG00000000568	16.2590203508704	4.19952945528484	1.25475096174998	3.34690275863811	0.000817198712596249	0.0119561021660532	=	Full match	Annotated
Traf4	ENSRNOG00000013169	9.96925723940022	4.19380767030399	1.53543394331782	2.73135011021175	0.0063075425360201	0.0361874206275978	m	Ret. introns, all	Novel isoform
Megf11	ENSRNOG00000010634	7.0010563055352	4.18986585966914	1.52386152155939	2.74950564758771	0.00596852343302176	0.0352050326835063	=	Full match	Annotated
Pam	ENSRNOG00000033280	69.0832194845913	4.18976892478807	1.07335338810152	3.90343848655349	9.48356616482083e-05	0.00491999151157166	=	Full match	Annotated
Jun	ENSRNOG00000026293	7.75468087348633	4.18361498321619	1.39099372937897	3.00764474695658	0.0026328071068085	0.0223144971977676	=	Full match	Annotated
LOC100912282	ENSRNOG00000015447	6.80339213880481	4.18025373295396	1.43413926185315	2.914817161865	0.00355896979026589	0.0264817209982416	=	Full match	Annotated
Pmm2	ENSRNOG00000002615	19.568589368886	4.17983570845513	1.11691070726974	3.74231859471794	0.000182330148235672	0.00667376114633802	n	Ret. introns, half	Novel isoform
Dact3	ENSRNOG00000052256	5.90554462621269	4.17982872227047	1.62122193417323	2.57819650361567	0.00993175014284334	0.0461975192548906	=	Full match	Annotated
RGD1564664	ENSRNOG00000055564	9.5477229219305	4.17702895170701	1.41700315685127	2.94779085812963	0.00320053512215794	0.024830719383754	=+	Full match	Annotated
Crat	ENSRNOG00000018145	20.8760726836405	4.16746543868078	1.51996490851391	2.74181687704578	0.00611003946939035	0.0356397709341892	j	Novel junctions	Novel isoform
Crat	ENSRNOG00000018145	20.8760726836405	4.16746543868078	1.51996490851391	2.74181687704578	0.00611003946939035	0.0356397709341892	j	Novel junctions	Novel isoform
Gpr12	ENSRNOG00000039832	8.2484200699532	4.16517917414418	1.37040214675004	3.03938459526063	0.00237062008082201	0.0212065501787087	=-	Full match	Annotated
NA	ENSRNOG00000066092	13.3987030916526	4.1624558993107	1.42430719616196	2.92244251136774	0.00347297727697741	0.0260613209808636	=-	Full match	Annotated
Map3k3	ENSRNOG00000061424	6.16657356650124	4.15211788586172	1.53683611148717	2.70173107908285	0.00689795288315543	0.0378106818857749	=	Full match	Annotated
Spsb3	ENSRNOG00000015300	45.0895835565194	4.14057935541183	1.17408061638668	3.52665677094201	0.00042084193619379	0.0090385826577732	=+	Full match	Annotated
Ube4b	ENSRNOG00000014986	6.37058891670012	4.13984780242018	1.54155632907789	2.68549888468656	0.00724216164680817	0.038829798093726	=	Full match	Annotated
Eps15	ENSRNOG00000010299	11.8728911496515	4.1392701883898	1.30367987843068	3.17506640769242	0.00149802214006947	0.0168091319652775	=-	Full match	Annotated
Cnot4	ENSRNOG00000010795	9.60338946007254	4.13903137513221	1.39443093466099	2.96825842876075	0.00299492412663029	0.0239943374921586	j	Novel junctions	Novel isoform
Nptx2	ENSRNOG00000001006	7.64464739032807	4.137233803282	1.53332509772827	2.69821045087672	0.00697133538775033	0.0380852180168508	=+	Full match	Annotated
Gria2	ENSRNOG00000054204	8.55676586142261	4.13123133870625	1.63047609886665	2.53375768070312	0.0112846737201329	0.0486624121090459	=	Full match	Annotated
Cyfip2	ENSRNOG00000006557	12.1804032394835	4.12422736505148	1.53547654928058	2.685959200734	0.00723219193407944	0.038829798093726	=	Full match	Annotated
Sgip1	ENSRNOG00000006357	28.6577372303966	4.11716597872085	1.25492928502865	3.28079520323479	0.00103514876676596	0.013602584651394	=	Full match	Annotated
Zfp821	ENSRNOG00000000262	7.64280328076156	4.11631759369117	1.40393482413069	2.93198624533015	0.00336801663402586	0.0256409767723931	j	Novel junctions	Novel isoform
Keap1	ENSRNOG00000020878	8.78181035579464	4.0940863392455	1.54572206267894	2.64865620935106	0.00808124927036609	0.0411775266773304	=	Full match	Annotated
NA	ENSRNOG00000001825	6.23363604555972	4.09112461632081	1.39613575314153	2.93032006888665	0.00338613030283102	0.0257088262666029	=	Full match	Annotated
Evi5l	ENSRNOG00000001034	8.70960161945169	4.08677651653774	1.29766402536535	3.14933329171018	0.00163643445106945	0.0175906953859497	=	Full match	Annotated
Xab2	ENSRNOG00000000988	19.0281723841255	4.08398415041569	1.23881756111756	3.29667925173054	0.000978351613651092	0.0131208691609975	j	Novel junctions	Novel isoform
Ppt2	ENSRNOG00000000435	13.4161406138426	4.08036414175936	1.48680957048542	2.74437575783641	0.00606260984717395	0.0354618253586965	j	Novel junctions	Novel isoform
Il3ra	ENSRNOG00000001325	38.8432474724874	4.07424464119156	0.956874337694745	4.2578680195427	2.06385727409569e-05	0.0036156553270415	=	Full match	Annotated
NA	ENSRNOG00000065378	5.75905508211453	4.07069677754273	1.58809014095501	2.56326556822195	0.0103692700711932	0.0468521051484182	=	Full match	Annotated
RGD1309534	ENSRNOG00000010887	5.86043662693689	4.06892817362984	1.60862681272568	2.52944196966069	0.0114244064298501	0.0489689473943888	=	Full match	Annotated
Hip1	ENSRNOG00000001448	17.4739135045737	4.06463399365777	1.22618799884473	3.31485383765568	0.000916910539074457	0.0126615224687349	=	Full match	Annotated
Sirpa	ENSRNOG00000004763	27.156951349959	4.06374321835515	1.1657897500879	3.48582857075966	0.000490615300873064	0.00931668763542318	=	Full match	Annotated
Asic2	ENSRNOG00000058308	6.94813304443371	4.06360767563641	1.4576903626788	2.78770291666655	0.00530831985124875	0.0333540757070218	=+	Full match	Annotated
Nmi	ENSRNOG00000027502	8.85554982761404	4.05837120571486	1.54770742296523	2.62218242640427	0.00873686508278156	0.0430525591557172	j	Novel junctions	Novel isoform
Klf3	ENSRNOG00000002163	8.7494092792268	4.05727801988137	1.58618250650801	2.55788851738977	0.0105309847071657	0.0471279838843903	=	Full match	Annotated
Riiad1	ENSRNOG00000037310	27.2666227382781	4.05689505593367	1.17015322844505	3.46697762080668	0.000526345709927268	0.00945728182309666	=	Full match	Annotated
Tspyl4	ENSRNOG00000000547	9.58922197765989	4.04938474822326	1.27999337414753	3.16359821074866	0.00155831764574286	0.0170742725576688	=	Full match	Annotated
Thap1	ENSRNOG00000056956	6.15807394201182	4.04761595393703	1.53383258649408	2.6388903127875	0.00831778885571433	0.0417902294640048	=-	Full match	Annotated
Slc39a7	ENSRNOG00000000465	32.2160690162773	4.04147685096731	1.1828359288331	3.41676876095094	0.000633690800422289	0.0104615444843187	m	Ret. introns, all	Novel isoform
Dbn1	ENSRNOG00000014170	39.736104017916	4.04135429091918	1.08921192489488	3.71034708540232	0.000206975285185805	0.00706508822409276	=-	Full match	Annotated
Kifc2	ENSRNOG00000060123	20.4801550585841	4.03852462436275	1.30180359710189	3.10225339164328	0.00192053489710062	0.0191107343447896	j	Novel junctions	Novel isoform
Gmppa	ENSRNOG00000019946	42.7501942623196	4.03623257588755	1.15614924633171	3.49109994984981	0.000481036260416553	0.00925691171172592	j	Novel junctions	Novel isoform
Fbxl6	ENSRNOG00000025497	16.022801274369	4.03249096936703	1.37726191905016	2.92790420877103	0.00341255164734748	0.0258158916137785	=	Full match	Annotated
Pbxip1	ENSRNOG00000020673	38.641824158273	4.02626399845376	1.31294706327652	3.06658517397194	0.00216519111473398	0.0202291448587219	=-	Full match	Annotated
Taf6	ENSRNOG00000001355	13.5358491564135	4.0254563500955	1.31021786892015	3.07235647260192	0.00212375937830191	0.0200400361415042	=	Full match	Annotated
Qpctl	ENSRNOG00000015413	8.26109973388583	4.02377750688938	1.46357130595295	2.7492869602752	0.00597250733428131	0.0352050326835063	=-	Full match	Annotated
Nop14	ENSRNOG00000012147	8.5927034702032	4.02166259274017	1.43344659814519	2.80558940803515	0.00502246455400729	0.0327661725867214	=-	Full match	Annotated
Podxl2	ENSRNOG00000016255	12.3978732751328	4.017611028014	1.41159046352383	2.84615908921957	0.00442500816834823	0.0303770831016338	=	Full match	Annotated
Tspan5	ENSRNOG00000015913	25.7880158394687	4.0119564622857	1.03038061753646	3.89366452940264	9.87411777034201e-05	0.00498583464765101	j	Novel junctions	Novel isoform
Plekhb2	ENSRNOG00000014162	18.4646804949186	4.00936572107991	1.25883476479262	3.18498172533424	0.00144763149618419	0.0163752323900349	j	Novel junctions	Novel isoform
Zfp61	ENSRNOG00000019416	14.5400598583429	3.99718220386435	1.14458846971582	3.49224398954217	0.000478980504643383	0.00925691171172592	=-	Full match	Annotated
Zfp94	ENSRNOG00000019416	14.5400598583429	3.99718220386435	1.14458846971582	3.49224398954217	0.000478980504643383	0.00925691171172592	=-	Full match	Annotated
Med25	ENSRNOG00000020363	7.22893290681227	3.99189076899673	1.41858751580647	2.81398977822481	0.00489307842323574	0.0322217429045363	=-	Full match	Annotated
Rnf157	ENSRNOG00000049862	11.1758568279904	3.99077850923227	1.31836478815455	3.02706697348809	0.00246939239447319	0.0215343286637288	=	Full match	Annotated
Zfp628	ENSRNOG00000038622	24.1518599802572	3.98985992215874	1.23985663848256	3.21800101586089	0.00129087360668245	0.0153444281006847	=	Full match	Annotated
Tnpo3	ENSRNOG00000021758	26.6003841217751	3.98873377777777	1.15437191191641	3.4553281629626	0.000549623413668443	0.00973983816779892	=	Full match	Annotated
Abca3	ENSRNOG00000050057	6.64104269780347	3.98852325041078	1.47638393409341	2.70154880333345	0.0069017350614693	0.0378106818857749	=	Full match	Annotated
NA	ENSRNOG00000067274	26.4408097645303	3.98751502241646	0.986349734984446	4.04269893424703	5.28394487652529e-05	0.00400776682024256	=	Full match	Annotated
Yipf2	ENSRNOG00000022043	8.58555254056691	3.98670089498828	1.56096444295785	2.55399853146811	0.010649370568779	0.0472801371277426	=	Full match	Annotated
Trim2	ENSRNOG00000010124	13.5993453376743	3.98601947268029	1.40908784192287	2.82879417030587	0.00467237384677754	0.0312610389670883	=	Full match	Annotated
LOC103692167	ENSRNOG00000051433	8.8086215114804	3.98373995182106	1.3225407038506	3.01218702775825	0.00259372740114008	0.0222431775924302	=	Full match	Annotated
Ankrd9	ENSRNOG00000008056	9.59502440475444	3.98300293769415	1.54830139606847	2.57249844752966	0.0100967408769107	0.0463019105576227	=-	Full match	Annotated
Stx2	ENSRNOG00000000936	10.0530510922873	3.98066714995243	1.2564904405093	3.16808391183537	0.00153447224209701	0.0170131565254724	=-	Full match	Annotated
Gas2l1	ENSRNOG00000009040	5.86151918862674	3.97275329069767	1.55116434736274	2.56114272962247	0.010432848489373	0.0469441155892106	=	Full match	Annotated
Optn	ENSRNOG00000017941	11.884043587818	3.97220652217051	1.19265718900094	3.33055177866988	0.000866740420751832	0.0122436551488518	=-	Full match	Annotated
Rnpepl1	ENSRNOG00000045775	17.4877128296728	3.96223399168565	1.1254840104417	3.52047115278932	0.000430780848347032	0.00906741986861281	=	Full match	Annotated
Ccm2	ENSRNOG00000060825	22.3120814258941	3.95626902764478	1.45211312988744	2.7244909134259	0.00644007024433031	0.0366204504680548	=	Full match	Annotated
Hmgcl	ENSRNOG00000009422	19.4874943461156	3.95517797457895	1.00700485413614	3.92766525239039	8.57744829948422e-05	0.00473500131432237	j	Novel junctions	Novel isoform
Parm1	ENSRNOG00000002579	10.7010670146052	3.95220375796989	1.31649934140061	3.00205524885805	0.00268163501902293	0.0225225097489481	=	Full match	Annotated
Unc79	ENSRNOG00000008728	5.80792781307844	3.94626297870913	1.54583049888223	2.55284326552143	0.0106847565476716	0.0473359563332892	=	Full match	Annotated
Enah	ENSRNOG00000031934	9.12967941002954	3.94342755069461	1.45768858306318	2.70526064106773	0.00682508149742004	0.037611987581443	=	Full match	Annotated
NA	ENSRNOG00000049583	13.9271741870831	3.94332622586065	1.22914446206901	3.20818776600341	0.00133574260315584	0.0155058723171377	=-	Full match	Annotated
Glcci1	ENSRNOG00000008524	17.6444070372983	3.94240284542701	1.1473872183962	3.43598288547928	0.000590408267893493	0.009958028050905	j	Novel junctions	Novel isoform
Cyb561	ENSRNOG00000007433	6.1111996415842	3.94200077565815	1.47328324328631	2.67565710369793	0.00745829084915763	0.0394917207186603	=	Full match	Annotated
Galnt16	ENSRNOG00000004589	12.7461912991202	3.93967059462094	1.24427629122179	3.16623455932965	0.00154426214934586	0.017051177799759	=-	Full match	Annotated
Pitpnm2	ENSRNOG00000029260	9.70090311377293	3.93807469337836	1.20036330625481	3.28073565132988	0.00103536733567041	0.013602584651394	=	Full match	Annotated
Gripap1	ENSRNOG00000009071	43.2031667713507	3.93467579632477	1.22489492683527	3.2122557699628	0.00131697070646771	0.0154173861195703	=	Full match	Annotated
Gpr137	ENSRNOG00000021145	8.09385946532112	3.92991458053301	1.41961539997732	2.76829525841703	0.00563503791917248	0.0344683683326232	=	Full match	Annotated
Pcbp4	ENSRNOG00000012406	19.2206731062755	3.92946522063927	1.35960822147065	2.89014523344738	0.00385063883770277	0.0276099698354359	=-	Full match	Annotated
Pcbp4	ENSRNOG00000012406	19.2206731062755	3.92946522063927	1.35960822147065	2.89014523344738	0.00385063883770277	0.0276099698354359	j	Novel junctions	Novel isoform
Pcbp4	ENSRNOG00000012406	19.2206731062755	3.92946522063927	1.35960822147065	2.89014523344738	0.00385063883770277	0.0276099698354359	=	Full match	Annotated
Neil1	ENSRNOG00000018577	10.7523400354075	3.92291126597959	1.31828855666289	2.97576069074742	0.00292262829619538	0.023623404415342	=	Full match	Annotated
Nkiras2	ENSRNOG00000018095	13.0394522887673	3.91910730150274	1.22565003070567	3.1975745141917	0.00138588600671473	0.0159148077858208	j	Novel junctions	Novel isoform
Fubp1	ENSRNOG00000043370	41.3267799007594	3.91704082360789	1.05198217839252	3.72348591455544	0.000196490828199735	0.00686244217487574	j	Novel junctions	Novel isoform
Eif4g2	ENSRNOG00000017158	21.549696049334	3.91514984606174	1.16362031854771	3.36462829297117	0.000766468413900484	0.0116386562415106	=	Full match	Annotated
NA	ENSRNOG00000063031	22.685366711516	3.91451141939707	0.892159493261285	4.38768118140804	1.14565546628227e-05	0.00300090128699312	=	Full match	Annotated
Kcnq5	ENSRNOG00000013781	7.71522957435619	3.91355076535002	1.5056911279382	2.59917236193654	0.00934488381766288	0.0444519437771798	=	Full match	Annotated
Fn3krp	ENSRNOG00000036660	6.47671391540628	3.91221202041707	1.50176327802382	2.60507902787793	0.00918530710187121	0.0441970402571093	=	Full match	Annotated
Brd2	ENSRNOG00000000461	13.3841043981404	3.91067549420688	1.30951194124681	2.98636107929146	0.00282319077621697	0.0230868147182933	=	Full match	Annotated
LOC108348112	ENSRNOG00000000461	13.3841043981404	3.91067549420688	1.30951194124681	2.98636107929146	0.00282319077621697	0.0230868147182933	=	Full match	Annotated
NA	ENSRNOG00000069504	11.109616417876	3.91027480831123	1.41468824065828	2.7640540833871	0.00570880762205394	0.0345995845900622	=+	Full match	Annotated
Sec61a1	ENSRNOG00000013743	22.5872360407172	3.90869835644431	1.26018992418366	3.10167402661654	0.00192429727833481	0.0191107343447896	=	Full match	Annotated
Gmfg	ENSRNOG00000019838	9.14596777444427	3.90563352793435	1.47483038194508	2.64819166715524	0.00809236305746528	0.0412091051929976	j	Novel junctions	Novel isoform
Kalrn	ENSRNOG00000001706	12.0945611399623	3.90143342403877	1.39365270753568	2.79943016143344	0.00511928892013005	0.033007599791177	j	Novel junctions	Novel isoform
Pja2	ENSRNOG00000015528	14.2701487065453	3.90005280311673	1.13006017549147	3.45119037702623	0.000558119730655597	0.0097869447329607	=	Full match	Annotated
Cdk16	ENSRNOG00000008578	15.533515170196	3.89897918926104	1.30480860889019	2.98816176004336	0.0028066096613182	0.0230348724997198	=-	Full match	Annotated
Fyn	ENSRNOG00000000596	23.3322443419222	3.89854841221961	1.0852148308882	3.5924208748869	0.000327620149442455	0.0082465828607407	=-	Full match	Annotated
Slc26a8	ENSRNOG00000000512	5.35792509179177	3.89615791568732	1.54087737473959	2.52853210745973	0.01145406094138	0.0489689473943888	=	Full match	Annotated
Ints9	ENSRNOG00000013459	7.18951898973387	3.88714054366879	1.47105049413642	2.64242496036871	0.00823147032847386	0.0416392180405962	=-	Full match	Annotated
LOC102549712	ENSRNOG00000013459	7.18951898973387	3.88714054366879	1.47105049413642	2.64242496036871	0.00823147032847386	0.0416392180405962	=-	Full match	Annotated
Myh9	ENSRNOG00000049236	7.96152082993176	3.8845020496363	1.47994955400524	2.62475301210337	0.00867118420165996	0.042895368024439	=	Full match	Annotated
Mtdh	ENSRNOG00000006870	26.5392273556676	3.88040809726793	1.3382134564072	2.89969292917286	0.00373528392701079	0.0271780814897608	=-	Full match	Annotated
Vps41	ENSRNOG00000012940	25.6889449889825	3.87821777478997	1.17427407712679	3.30265127224742	0.000957754138258199	0.012969136004653	j	Novel junctions	Novel isoform
Ahcyl2	ENSRNOG00000039300	21.557439290529	3.87702006953839	1.05319539298495	3.68119733086775	0.000232141248699644	0.00728767021198658	=-	Full match	Annotated
Ppp1r8	ENSRNOG00000059550	8.6053462863199	3.87039073406674	1.3717642880105	2.82146923337686	0.00478042227239737	0.0318145174469573	=-	Full match	Annotated
Scn3b	ENSRNOG00000057221	6.64895834222589	3.86983659975898	1.43430538788062	2.69805623855125	0.00697456569504486	0.0380852180168508	=-	Full match	Annotated
NA	ENSRNOG00000069796	11.6002432534781	3.86693434742733	1.34388051580828	2.87743910410187	0.004009172825998	0.0283726976340039	=-	Full match	Annotated
NA	ENSRNOG00000066616	16.6119743763666	3.85793236243358	1.42353608393582	2.71010507283179	0.00672618964569043	0.0373373110344478	=	Full match	Annotated
NA	ENSRNOG00000066616	16.6119743763666	3.85793236243358	1.42353608393582	2.71010507283179	0.00672618964569043	0.0373373110344478	=	Full match	Annotated
NA	ENSRNOG00000065430	7.49269002940349	3.85532063670496	1.44341241848064	2.6709764910871	0.00756309435129852	0.039730659190379	j	Novel junctions	Novel isoform
Nt5dc1	ENSRNOG00000000546	26.6747005741082	3.85134389805435	1.1085513700415	3.47421328603849	0.000512353595413563	0.00943492525088551	=	Full match	Annotated
Ehd3	ENSRNOG00000007744	27.7128363613238	3.84616264091536	1.04759181943823	3.67143248882744	0.000241194793564824	0.00734049618906624	=	Full match	Annotated
NA	6:26266000	8.92134705484207	3.84365203648573	1.47128468740989	2.6124461631231	0.00898968498144145	0.0437073895095373	n	Ret. introns, half	Novel isoform
Il18bp	ENSRNOG00000020150	5.6940681299042	3.84258771366958	1.43786523094666	2.67242550342475	0.00753050930333129	0.0396985716858634	=	Full match	Annotated
Taf15	ENSRNOG00000058393	28.4656134687153	3.84233225324288	1.0109369719988	3.8007634102509	0.00014425098326898	0.00599344657482505	=	Full match	Annotated
Meis2	ENSRNOG00000004730	27.7939065512315	3.83862247867031	1.11949851298117	3.42887679988806	0.000606084580796629	0.0101786860478321	=	Full match	Annotated
Klhl5	ENSRNOG00000008421	15.9632175984691	3.82954458817953	1.26612857659326	3.0246095530705	0.00248954290389908	0.0216092524129943	j	Novel junctions	Novel isoform
NA	7:12143000	5.8613468768878	3.82920494122369	1.50938945108586	2.53692308401184	0.0111831521549834	0.0485649519714428	i	Intronic	Novel loci
Sirt7	ENSRNOG00000036683	17.5967766460834	3.81995850538297	1.23104485596451	3.10302137803911	0.00191555802546676	0.0191072525466378	=	Full match	Annotated
Map4k4	ENSRNOG00000014013	81.2956753101248	3.81606625648347	1.09435326725363	3.48705154968852	0.000488377212487399	0.00931668763542318	=	Full match	Annotated
Clmp	ENSRNOG00000053239	6.93445806430234	3.81507942884232	1.35416048207081	2.81730229123819	0.00484289208127626	0.0320387698699745	=-	Full match	Annotated
Mta3	ENSRNOG00000004685	7.14285558401036	3.81271251474696	1.45393501533836	2.62234038971795	0.00873281618771221	0.0430525591557172	=-	Full match	Annotated
Dhx30	ENSRNOG00000029194	9.8190280337856	3.81256178153123	1.29521121334811	2.94358305598342	0.00324436756385871	0.0249870590038224	=	Full match	Annotated
Nr1d1	ENSRNOG00000009329	20.9122608075142	3.80728980147573	1.30955890371943	2.90730702579488	0.0036455519527592	0.0268185181391318	=	Full match	Annotated
Otud5	ENSRNOG00000008764	20.4706351438034	3.80659871699582	1.40583841380608	2.70770714444349	0.0067749776507766	0.0374343194916344	=	Full match	Annotated
Eml3	ENSRNOG00000019873	15.8722554111977	3.79435352205006	1.24170330211073	3.05576502502663	0.00224487109008359	0.0205644912317821	j	Novel junctions	Novel isoform
Septin3	ENSRNOG00000007686	54.4663340787223	3.78187113779722	1.08247334335393	3.49373142629035	0.000476319941707641	0.00924192998007743	=-	Full match	Annotated
Fhl3	ENSRNOG00000007541	5.24434722736288	3.77844341912546	1.48349313090651	2.54699084236176	0.0108656284535228	0.0478338748410864	j	Novel junctions	Novel isoform
Tmem120a	ENSRNOG00000001441	32.7447859333511	3.77781826950876	1.14661407166264	3.29476007915265	0.000985057431782178	0.0131743871599309	j	Novel junctions	Novel isoform
Evi5	ENSRNOG00000002039	21.1070719851923	3.77681489997815	1.31236019067334	2.87787981288915	0.00400357638400313	0.0283726976340039	=	Full match	Annotated
C1qc	ENSRNOG00000012804	21.0099759817635	3.77388452734567	1.20416820940165	3.1340177376223	0.0017243043251131	0.0181344025760326	=-	Full match	Annotated
Zranb2	ENSRNOG00000009990	33.8034550009651	3.77126325113088	0.87308313164971	4.31947785316273	1.56398802435965e-05	0.0036156553270415	=-	Full match	Annotated
Inka2	ENSRNOG00000015691	6.2996616919375	3.77057535205403	1.48090137467206	2.54613535819629	0.010892294326623	0.0478758316967773	=-	Full match	Annotated
Fbxw5	ENSRNOG00000028674	15.7354498482436	3.76933473949384	1.29325535896007	2.91460979719027	0.00356133510308605	0.0264817209982416	=	Full match	Annotated
Stx1a	ENSRNOG00000029165	42.6858388255129	3.76773021675744	1.08561399697005	3.47059841460519	0.000519300005851378	0.0094420230998834	j	Novel junctions	Novel isoform
Map2k5	ENSRNOG00000007926	18.665614677803	3.76597721645134	1.36579928224195	2.75734309236825	0.00582731730124472	0.0348889811564523	=-	Full match	Annotated
Ccpg1	ENSRNOG00000053428	6.0314957863018	3.76497256812006	1.49366436515043	2.52062823212688	0.0117145546172775	0.0496668673758321	j	Novel junctions	Novel isoform
Rarres2	ENSRNOG00000024705	9.4142741757577	3.75738557029136	1.38096595841616	2.72083866180216	0.00651165338482682	0.0366810584418866	=	Full match	Annotated
Ppp1r12c	ENSRNOG00000053828	5.35168240122512	3.75059819809187	1.45826507363826	2.57195914919255	0.0101124823234171	0.0463438090950694	=	Full match	Annotated
NA	11:60716000	7.86376299379879	3.74565159667979	1.33969110760706	2.79590688884262	0.00517543086087865	0.0331061603883811	o	Partial overlap	Novel isoform
NA	ENSRNOG00000066036	17.5334442809069	3.74164696106364	1.03819604647713	3.60398883598143	0.000313370522168665	0.00818272723287616	=-	Full match	Annotated
Dlst	ENSRNOG00000005061	17.1731102273154	3.73995468446227	0.994376655353034	3.76110467228786	0.000169164617099137	0.00653427567062195	=-	Full match	Annotated
NA	17:28133000	6.18151771456653	3.7392403896258	1.46294688292203	2.55596456253914	0.0105893902619007	0.0471627360123548	x	Antisense	Novel loci
Rgs3	ENSRNOG00000024501	14.3584601524531	3.73902374569638	1.16147957170951	3.21919027830439	0.00128553150671618	0.0153444281006847	=+	Full match	Annotated
Dclk2	ENSRNOG00000016550	22.9327213982632	3.73612909083998	1.20889973193278	3.09052024096877	0.0019980618575978	0.0195038394410772	=	Full match	Annotated
Acsl3	ENSRNOG00000014718	28.9178385061777	3.73596155352996	1.10252056277918	3.38856405917051	0.000702596152604244	0.0109360782046555	j	Novel junctions	Novel isoform
Iws1	ENSRNOG00000014630	9.31614040500386	3.73324053888698	1.47955911212852	2.52321148123395	0.0116288442761099	0.0494535630250398	j	Novel junctions	Novel isoform
Vps37a	ENSRNOG00000012001	7.34738364543242	3.72583864929629	1.4674666505861	2.53895967435322	0.0111182637691549	0.048418218857521	=	Full match	Annotated
Enkur	ENSRNOG00000018631	11.0447359424085	3.72148585128848	1.40019553227796	2.65783297082375	0.00786448595342708	0.0405912076734149	=	Full match	Annotated
Hmgcr	ENSRNOG00000016122	11.9897282221677	3.71174583117583	1.36327299517315	2.72267245395293	0.00647562258216561	0.0366204504680548	=	Full match	Annotated
Riok1	ENSRNOG00000014049	8.77771242625575	3.70810391493566	1.25618683353332	2.95187293478133	0.00315852876334863	0.0246277098552448	=-	Full match	Annotated
Zbtb37	ENSRNOG00000026907	15.754846488095	3.70683719446217	1.15735126211213	3.20286270539619	0.00136068834051043	0.015688156355101	=	Full match	Annotated
Eme2	ENSRNOG00000024867	12.6722171781467	3.70541322273085	1.22046485888716	3.03606711471359	0.00239686005914004	0.0212517825191324	=	Full match	Annotated
NA	ENSRNOG00000064015	13.2497806147631	3.70450914159665	1.16749221994296	3.1730482467606	0.00150847454590113	0.0168842173501429	=	Full match	Annotated
Sec31a	ENSRNOG00000002251	10.145407856234	3.704210935598	1.43785117551911	2.57621303140825	0.00998890827032804	0.0462682479521599	=	Full match	Annotated
Mfsd11	ENSRNOG00000000247	16.3229341951172	3.6960839948804	1.38262493388038	2.67323690200437	0.00751231779523571	0.0396275945624076	m	Ret. introns, all	Novel isoform
Lysmd1	ENSRNOG00000021099	11.796339046023	3.68934032132364	1.24111736260932	2.97259584989384	0.00295292993448355	0.0237766173975419	=-	Full match	Annotated
Aqp4	ENSRNOG00000016043	79.7202726852884	3.68196873472078	0.928117944684972	3.96713451755374	7.27419401916994e-05	0.00444104862429813	=-	Full match	Annotated
Rpa2	ENSRNOG00000013005	14.7932529476314	3.68155471700952	1.03684967688372	3.55071212258515	0.000384190397866706	0.00883147366000622	=-	Full match	Annotated
Cryz	ENSRNOG00000028319	10.1705343038273	3.67910199852858	1.42911932044021	2.57438406010445	0.0100418735761035	0.046278736561369	=+	Full match	Annotated
Ina	ENSRNOG00000020248	10.164084929913	3.67717396454943	1.17375627657504	3.13282581566185	0.00173132153389987	0.018151640292976	=-	Full match	Annotated
Fkbp14	ENSRNOG00000009886	6.79478490695771	3.67570046792067	1.44337238131219	2.54660579314884	0.0108776234427412	0.0478507813603861	c	Absent exons	Novel isoform
NA	ENSRNOG00000069880	13.9130189100859	3.67241114938803	1.10190031252801	3.33279799237255	0.000859773430769635	0.0121939439876668	=	Full match	Annotated
Hnrnpu	ENSRNOG00000033790	13.2724019733351	3.67005203858526	1.30163979622563	2.81956041081973	0.00480894780711526	0.0318393369030333	=-	Full match	Annotated
LOC100912566	ENSRNOG00000021609	5.65010415000095	3.66744525363438	1.44588419368567	2.53647233274318	0.0111975590474869	0.0485649519714428	=-	Full match	Annotated
Csad	ENSRNOG00000011573	13.6259437525651	3.665395150618	1.28876912271456	2.84410534518199	0.00445363203859409	0.0304986468525292	j	Novel junctions	Novel isoform
Slc1a6	ENSRNOG00000007509	22.4202355472764	3.66162400845476	0.936453938608948	3.91009515523412	9.22597695384469e-05	0.00491999151157166	=+	Full match	Annotated
Trim27	ENSRNOG00000055917	10.0431966522342	3.65873858075985	1.32513205730789	2.76103695520948	0.00576181563092905	0.0347517420958143	=	Full match	Annotated
Rac2	ENSRNOG00000007350	10.904014209736	3.65827039627165	1.441325133304	2.53812988599295	0.0111446614110426	0.0484766745964498	n	Ret. introns, half	Novel isoform
Rbfox2	ENSRNOG00000004688	22.4057069460968	3.65705205549331	0.96604999205188	3.78557226394234	0.00015335526035564	0.00615035307321041	=	Full match	Annotated
Tm7sf3	ENSRNOG00000001817	9.07649032342524	3.65705148281942	1.21898706479631	3.00007406840735	0.00269913961628945	0.0226066444695518	=	Full match	Annotated
Dnm1	ENSRNOG00000033835	19.205224609182	3.65176824703864	1.30630297200034	2.79549869005251	0.00518197117985636	0.0331061603883811	=	Full match	Annotated
Git1	ENSRNOG00000061270	5.48670015162677	3.65106490848082	1.42789990698008	2.55694736769232	0.0105595193188563	0.0471391906042015	=	Full match	Annotated
Fbxo8	ENSRNOG00000010502	7.42854806553842	3.65068580716321	1.36500114454013	2.67449285428485	0.00748423711759686	0.0395541459771103	=+	Full match	Annotated
Stam	ENSRNOG00000060817	6.53122457677921	3.64885489974902	1.4393116798548	2.53513881032155	0.0112402775977809	0.0485649519714428	=-	Full match	Annotated
Traip	ENSRNOG00000030101	8.76523848470495	3.6488333165451	1.29330034435271	2.82133483724643	0.00478242567205515	0.0318145174469573	=+	Full match	Annotated
Sfxn3	ENSRNOG00000015442	49.2085141641676	3.64683696688334	1.1673240624455	3.12409988297796	0.00178349902854554	0.0183652197263744	j	Novel junctions	Novel isoform
Rbm42	ENSRNOG00000024278	42.5218047718277	3.64124775855839	0.982840689271866	3.70481991466592	0.000211540969967403	0.00706508822409276	=-	Full match	Annotated
Tnrc6a	ENSRNOG00000024737	18.5073878172504	3.63940515213774	1.18690331667639	3.06630295913986	0.00216723599178385	0.0202291448587219	=	Full match	Annotated
Cdh13	ENSRNOG00000014371	53.6132102604156	3.63880827695263	1.0270683883589	3.54290748132839	0.000395741513454424	0.00883147366000622	=	Full match	Annotated
Ano10	ENSRNOG00000000219	21.0616106648227	3.63841961519049	1.44227232893875	2.52269945293044	0.0116457886603443	0.0494768785207963	=+	Full match	Annotated
Tmem62	ENSRNOG00000023874	9.89428236623677	3.63371191343679	1.21492404059374	2.99089637872419	0.00278159864513065	0.0229256242315488	=	Full match	Annotated
Foxred1	ENSRNOG00000060379	10.6590196961386	3.63244377432605	1.16208715907304	3.12579288564168	0.00177326392130107	0.0183273713789711	=-	Full match	Annotated
Cluh	ENSRNOG00000002669	9.72148413948159	3.63088950242793	1.32692800122743	2.73631236892229	0.00621320162189194	0.0358933958839146	=	Full match	Annotated
NA	1:198253000	8.74212012870139	3.6298804789347	1.42042288269195	2.55549282059962	0.0106037548529568	0.0472016320645161	x	Antisense	Novel loci
Mkrn2	ENSRNOG00000009176	24.7853865484885	3.62698271739893	1.09659575156033	3.30749295010323	0.000941350812341524	0.0128508184186428	=	Full match	Annotated
Rdx	ENSRNOG00000012237	12.3614838216228	3.62304652656868	1.12779238137159	3.21251197154074	0.00131579664608337	0.0154173861195703	=	Full match	Annotated
Lsm14a	ENSRNOG00000021133	11.868143720353	3.6214040587939	1.12557279100787	3.21738770493128	0.00129363656601968	0.0153444281006847	j	Novel junctions	Novel isoform
Hmga1	ENSRNOG00000000488	20.5828149466538	3.62083204115254	1.13450484988024	3.19155272146679	0.00141510282436064	0.0161477881475517	j	Novel junctions	Novel isoform
Ttc4	ENSRNOG00000042467	12.4774583437833	3.61958188894458	1.26517380184536	2.86093648450919	0.00422391665453514	0.0294060377062405	=	Full match	Annotated
Map7d2	ENSRNOG00000005176	8.69840773077176	3.61726476743104	1.41399280207049	2.55819178296688	0.01052180465509	0.0471257255052764	=	Full match	Annotated
Fam110b	ENSRNOG00000009114	24.1549377128296	3.61588598045124	0.985420682763478	3.66938308044335	0.000243136506645235	0.00734049618906624	=-	Full match	Annotated
Shfl	ENSRNOG00000020580	31.7836103254642	3.60860428148718	1.03662454543227	3.48111020271318	0.000499339998030874	0.00938921674188642	n	Ret. introns, half	Novel isoform
Pisd	ENSRNOG00000018319	12.4200919813502	3.60814064129048	1.29510543511732	2.78598216288363	0.00533658081645311	0.03339688176862	j	Novel junctions	Novel isoform
NA	ENSRNOG00000067276	10.2102749854177	3.60625472809098	1.33393822037202	2.70346457805613	0.00686207614590434	0.0376919542955244	=	Full match	Annotated
NA	ENSRNOG00000070951	22.9904700025514	3.6060230249254	1.21623751543958	2.96490034154396	0.00302780997743384	0.0240117952051139	=	Full match	Annotated
NA	ENSRNOG00000070951	22.9904700025514	3.6060230249254	1.21623751543958	2.96490034154396	0.00302780997743384	0.0240117952051139	=-	Full match	Annotated
Znrd1as1	ENSRNOG00000000778	12.2584731463684	3.60452298906307	1.28865705840553	2.79711577688714	0.00515610532179287	0.0330729633877933	=	Full match	Annotated
Kdm4b	ENSRNOG00000049221	8.38320379574471	3.60347851431971	1.39486066522275	2.58339675364224	0.00978327443048349	0.0457608293952637	=	Full match	Annotated
Fuz	ENSRNOG00000053084	30.0092186842349	3.59890622384582	1.12015104305838	3.21287584040419	0.00131413085327794	0.0154173861195703	=-	Full match	Annotated
Icoslg	ENSRNOG00000023109	16.2896953197112	3.59716954737944	1.28991928099	2.78867802070424	0.00529236520573634	0.0333535284681793	j	Novel junctions	Novel isoform
Map4	ENSRNOG00000020748	21.7767721052513	3.58800582350639	1.20441039525567	2.97905584146403	0.00289138079532131	0.0234814539448942	=	Full match	Annotated
NA	ENSRNOG00000015699	18.0024713012478	3.58588512503258	1.04583790867598	3.42871978084277	0.000606435305706946	0.0101786860478321	=-	Full match	Annotated
Csdc2	ENSRNOG00000005332	26.4130065602432	3.58322196360588	1.03221636330885	3.47138651447025	0.000517778136519324	0.0094420230998834	=-	Full match	Annotated
NA	ENSRNOG00000056585	36.1315417691975	3.58290315779225	0.846437430745025	4.2329214513099	2.30675088215117e-05	0.0036156553270415	m	Ret. introns, all	Novel isoform
NA	20:54415000	16.2410851503026	3.57589037494534	1.18230584875645	3.02450535849624	0.00249040060020908	0.0216092524129943	u	Intergenic	Novel loci
NA	7:129299000	5.39973098964896	3.57586537022064	1.41905720199213	2.51988810965526	0.0117392144032911	0.0496725188250391	x	Antisense	Novel loci
Maoa	ENSRNOG00000002848	12.6796463591747	3.57481445057354	1.10778115799958	3.227004200928	0.00125093623569746	0.0152847631597903	=	Full match	Annotated
Ptpa	ENSRNOG00000018457	25.2673524684993	3.57210259925539	1.37590639061243	2.59618141439506	0.00942662792305373	0.0446996435911087	j	Novel junctions	Novel isoform
Btd	ENSRNOG00000019656	32.7619113612613	3.57062712680887	1.09797517783088	3.25201079123015	0.00114591671122801	0.0144004106049672	j	Novel junctions	Novel isoform
LOC100911365	ENSRNOG00000045795	15.7866938428979	3.57027802843158	0.955848112534074	3.73519388866744	0.000187570615819083	0.00671887564869893	m	Ret. introns, all	Novel isoform
Ptdss2	ENSRNOG00000015912	30.4819609154032	3.56987722714728	1.0861462798393	3.28673705688654	0.00101355424918638	0.0134637269677976	j	Novel junctions	Novel isoform
Supt5h	ENSRNOG00000032034	33.43810683791	3.56896903769804	1.34238750752974	2.65867271386163	0.00784491296104265	0.0405401112450428	=	Full match	Annotated
Supt5h	ENSRNOG00000032034	33.43810683791	3.56896903769804	1.34238750752974	2.65867271386163	0.00784491296104265	0.0405401112450428	=	Full match	Annotated
NA	ENSRNOG00000063181	32.9690633806642	3.56877762937416	0.928316652954399	3.8443537752085	0.000120870530759079	0.00561736416209667	=	Full match	Annotated
Zdhhc3	ENSRNOG00000004344	18.3013094920077	3.56503263359231	1.2491973432116	2.8538586420836	0.00431917451956753	0.0298215163286779	j	Novel junctions	Novel isoform
Pcgf5	ENSRNOG00000018532	9.87199182608272	3.5548725555545	1.20250555623508	2.95622131400743	0.00311433533973627	0.0243738177569276	=-	Full match	Annotated
Pnn	ENSRNOG00000004061	8.8512008149329	3.54512551100535	1.31236703166762	2.70132167713826	0.00690645048279769	0.0378118014022274	=	Full match	Annotated
Olig1	ENSRNOG00000028648	28.0494542774509	3.54356744868442	1.24896969453174	2.83719249890444	0.00455121630865954	0.0307895844222633	=+	Full match	Annotated
Pxdc1	ENSRNOG00000017093	20.9817739116304	3.54160427029072	1.28506488561708	2.75597311071966	0.00585178074330973	0.0349605318534726	n	Ret. introns, half	Novel isoform
Cenpb	ENSRNOG00000057284	17.608778905851	3.54135572558144	1.13047141445869	3.13263624386041	0.00173244001841814	0.018151640292976	=-	Full match	Annotated
Aif1	ENSRNOG00000000853	18.5872282032116	3.54130578904611	1.20296460373222	2.94381545230769	0.00324193250671561	0.0249870590038224	j	Novel junctions	Novel isoform
Crem	ENSRNOG00000014900	144.207769642544	3.53921911138317	0.733683955529081	4.82390146971517	1.40776980719987e-06	0.00117999265239493	j	Novel junctions	Novel isoform
Letm1	ENSRNOG00000016427	38.7710644024019	3.52887167332831	0.956061251794538	3.6910518721521	0.000223328583068928	0.00714480985986165	=-	Full match	Annotated
NA	ENSRNOG00000065630	22.4943664983855	3.52358524506897	1.01064049495033	3.48648729461622	0.000489408630636293	0.00931668763542318	=	Full match	Annotated
Slc2a3	ENSRNOG00000008376	7.69446082018937	3.52322807225386	1.35388781057247	2.60230430080031	0.00925996475439464	0.0443015296349975	=	Full match	Annotated
LOC100909595	ENSRNOG00000008376	7.69446082018937	3.52322807225386	1.35388781057247	2.60230430080031	0.00925996475439464	0.0443015296349975	=	Full match	Annotated
Gart	ENSRNOG00000028292	7.99566189938497	3.52217091974198	1.35898198436179	2.59177160571121	0.00954831378317991	0.0450520691991296	j	Novel junctions	Novel isoform
NA	ENSRNOG00000070508	7.60596125739985	3.51857214396749	1.28245834656101	2.74361514617824	0.00607667325462038	0.035519299316756	=	Full match	Annotated
Tmem38a	ENSRNOG00000011912	17.9654948576172	3.51530659379908	1.25509939535232	2.80081928715477	0.00509730547200276	0.0329861504939028	=+	Full match	Annotated
Fam229b	ENSRNOG00000024918	21.1392189096807	3.51223201704836	1.01993626728433	3.4435798879865	0.000574066966300717	0.00991388513232083	=	Full match	Annotated
Ccdc115	ENSRNOG00000013234	12.3243862737887	3.51127126111121	1.15901890249101	3.0295202723309	0.00244942464536541	0.0214688135414295	m	Ret. introns, all	Novel isoform
Klc2	ENSRNOG00000020299	13.3244761013499	3.50585256493094	1.38815702520596	2.52554466193102	0.0115519097104845	0.0492262873377126	=	Full match	Annotated
Klc2	ENSRNOG00000020299	13.3244761013499	3.50585256493094	1.38815702520596	2.52554466193102	0.0115519097104845	0.0492262873377126	j	Novel junctions	Novel isoform
NA	5:106982000	7.20209433965701	3.50499103340505	1.28065351139531	2.73687691652542	0.0062025495084019	0.0358933958839146	k	Novel exons	Novel isoform
Rnf126	ENSRNOG00000009028	13.4289298322933	3.50177441266693	1.30854634970435	2.67607976856007	0.00744889138835309	0.0394668821853196	=-	Full match	Annotated
NA	ENSRNOG00000062524	11.9691379649001	3.48925478038383	1.26438786885693	2.75963955865717	0.0057865165812762	0.0348134853508416	=	Full match	Annotated
Hdgfl2	ENSRNOG00000049142	28.2208400509039	3.480951818461	1.04032458645031	3.34602475400332	0.00081979076763199	0.0119561021660532	=+	Full match	Annotated
Lrrfip2	ENSRNOG00000021047	30.6636122329966	3.47954159691202	1.10096822472994	3.16043780261283	0.00157532234801581	0.0171485089884007	=-	Full match	Annotated
Lrrc40	ENSRNOG00000011555	9.83816105736346	3.47882659058961	1.25645316149435	2.76876742977994	0.00562687854244723	0.0344517866638369	=	Full match	Annotated
Narf	ENSRNOG00000036664	8.26223280878263	3.47530975845534	1.25093919633492	2.77816041629962	0.00546676218946263	0.0337923308791119	=-	Full match	Annotated
Ube2g2	ENSRNOG00000001222	11.3141239145187	3.4737704886305	1.23383630013926	2.81542250640416	0.00487131437099264	0.0321760102897244	m	Ret. introns, all	Novel isoform
Tmem209	ENSRNOG00000028219	8.98378855170457	3.47357082176337	1.12884841411528	3.077092352108	0.00209030528412931	0.0198425129009874	j	Novel junctions	Novel isoform
NA	ENSRNOG00000064183	16.8706565145165	3.47142651567469	1.1672017440748	2.97414438703257	0.00293806789193108	0.0237092050739037	=	Full match	Annotated
NA	ENSRNOG00000022664	20.3086445224579	3.46754093928951	1.34954225040816	2.5694200668714	0.0101868889963168	0.0465108665243995	=	Full match	Annotated
Supt3h	ENSRNOG00000020153	29.7018450921594	3.46611930770076	1.24462672403468	2.78486653127993	0.00535497603161838	0.03339688176862	j	Novel junctions	Novel isoform
Ctu2	ENSRNOG00000051531	8.82042190088523	3.46520362508633	1.25139177632448	2.76907974836157	0.00562148736659685	0.0344517866638369	m	Ret. introns, all	Novel isoform
Sdc4	ENSRNOG00000014297	13.2396873234658	3.46143806735277	1.32023480511872	2.62183518714424	0.00874577137161761	0.0430711255210921	m	Ret. introns, all	Novel isoform
Lmna	ENSRNOG00000019638	54.4185984474466	3.45675405356328	1.12107688031832	3.0834228358913	0.00204634171410218	0.0196027842829765	=	Full match	Annotated
NA	ENSRNOG00000070952	15.1536274625617	3.43280833878194	1.34869576639765	2.54527998404779	0.0109190149055494	0.0479429978723492	=	Full match	Annotated
NA	ENSRNOG00000070952	15.1536274625617	3.43280833878194	1.34869576639765	2.54527998404779	0.0109190149055494	0.0479429978723492	=	Full match	Annotated
Pink1	ENSRNOG00000015385	10.5412694541609	3.42951257742513	1.29122466265622	2.65601539113276	0.00790700055080225	0.0406604163293402	=+	Full match	Annotated
Oxct1	ENSRNOG00000043094	14.3247468436054	3.42673716246038	1.14079768280118	3.00380796185191	0.00266623558573804	0.0224997806933038	j	Novel junctions	Novel isoform
NA	ENSRNOG00000068330	8.88692435742775	3.42576461666466	1.244020052703	2.7537856879567	0.00589103300313967	0.0350635568125908	=	Full match	Annotated
NA	ENSRNOG00000062880	7.04618906828866	3.42472855224055	1.33686368664916	2.561763466569	0.0104142218059487	0.0469311866545497	j	Novel junctions	Novel isoform
Thtpa	ENSRNOG00000018105	38.6224854398604	3.42346803601463	1.25294668970044	2.73233335796045	0.00628874754499862	0.0361270391249862	=+	Full match	Annotated
NA	ENSRNOG00000071065	16.4318724382925	3.42220788983389	1.33438065255508	2.56464141868442	0.0103282481057507	0.0468206466319104	=-	Full match	Annotated
Nelfa	ENSRNOG00000015474	11.7835960773528	3.42084599577552	1.24395767808702	2.74996975864658	0.00596007649625478	0.0352050326835063	=	Full match	Annotated
Rab6a	ENSRNOG00000018176	9.0480026808687	3.41981991632561	1.25536655562495	2.72416044620779	0.00644651805690323	0.0366204504680548	j	Novel junctions	Novel isoform
Pigq	ENSRNOG00000020140	7.60168606834952	3.41843306778371	1.3063473879577	2.61678715730274	0.00887616694174057	0.043438683297198	=	Full match	Annotated
Akt1s1	ENSRNOG00000020289	26.3464087650145	3.41831437204774	1.25545924756833	2.7227601203851	0.00647390459091999	0.0366204504680548	=-	Full match	Annotated
Fkbp4	ENSRNOG00000006444	80.5738229754174	3.41310820799186	0.933244843639549	3.65724839655275	0.000254937300623627	0.00751376790857318	=-	Full match	Annotated
Adgrg1	ENSRNOG00000014963	5.73692002189028	3.409025315429	1.35175965910768	2.5219167419742	0.0116717329930707	0.0495284604534748	=	Full match	Annotated
Pcm1	ENSRNOG00000010155	37.658201795433	3.40512220561796	1.07953945797456	3.15423598504373	0.00160918905965862	0.0174041583200756	=	Full match	Annotated
Bcap29	ENSRNOG00000007884	21.143888719396	3.39635936711149	1.04661935948436	3.24507600240147	0.00117419280123172	0.0145606867169525	j	Novel junctions	Novel isoform
Pusl1	ENSRNOG00000022354	15.5536095365255	3.39434713859136	1.06827406406123	3.17741228846011	0.00148595629502682	0.016786099278861	j	Novel junctions	Novel isoform
Mfsd3	ENSRNOG00000015685	13.745336476476	3.39389505233678	1.17965819743839	2.87701561325693	0.00401455731256605	0.0283726976340039	m	Ret. introns, all	Novel isoform
NA	5:33614000	14.7274855235305	3.3909412793133	1.10759409926214	3.06153786984987	0.00220203134968324	0.0203824590410196	u	Intergenic	Novel loci
Mbd1	ENSRNOG00000024104	22.9880187742271	3.39076864675975	1.34545837929881	2.52015870496631	0.0117301932330459	0.0496725188250391	=	Full match	Annotated
Tex9	ENSRNOG00000059702	9.13524082380071	3.38919032455924	1.30318601038282	2.60069575452521	0.00930349230947098	0.044370564780018	=-	Full match	Annotated
Ercc8	ENSRNOG00000009968	38.2041534423831	3.38918332884435	1.07996595938965	3.13823162607807	0.00169970504206003	0.0179658608607153	j	Novel junctions	Novel isoform
Ptk2	ENSRNOG00000007916	23.4399749907269	3.38908433818192	1.05665218298656	3.20737929921546	0.00133950257287473	0.0155058723171377	=	Full match	Annotated
Osbpl2	ENSRNOG00000057756	10.7664262806678	3.38622295786202	1.31120005481249	2.58253723025224	0.00980767795621721	0.0458297631002411	=	Full match	Annotated
Hsph1	ENSRNOG00000000902	21.3581656734686	3.382161351447	1.06948350181263	3.16242498899207	0.00156461038742288	0.0171208410801287	=-	Full match	Annotated
Flot2	ENSRNOG00000009681	56.3985502431434	3.380673723429	0.990684771795302	3.41246158180326	0.000643790008186031	0.0105190016542209	=	Full match	Annotated
Nsf	ENSRNOG00000003905	17.2134522532386	3.37460468788685	1.10274551034455	3.06018447251031	0.00221200699834594	0.0204196505067573	=-	Full match	Annotated
Dusp6	ENSRNOG00000023896	7.91291877253636	3.37057416361575	1.29479725932247	2.60316751471924	0.0092366810376879	0.0442822073200101	c	Absent exons	Novel isoform
Gipc1	ENSRNOG00000003864	137.686504474176	3.36180404838999	0.876867259924788	3.83388022570069	0.000126137578650234	0.0057150550499798	j	Novel junctions	Novel isoform
Akap8l	ENSRNOG00000006355	16.2311962586686	3.35957435888426	1.15331346272867	2.91297593191682	0.00358002193073322	0.0265320458208717	=	Full match	Annotated
Phf23	ENSRNOG00000017657	24.6770989673218	3.3594520701923	1.10635178468368	3.03651344599477	0.00239331434056121	0.0212517825191324	=	Full match	Annotated
Mrap2	ENSRNOG00000010545	8.74014415613184	3.35913186908975	1.22673163968303	2.73827768064881	0.00617619030169611	0.0358758330622431	c	Absent exons	Novel isoform
Qprt	ENSRNOG00000016980	13.5231960365097	3.35764765772856	1.10279017004902	3.04468406494712	0.00232924851170594	0.0210385355874129	=	Full match	Annotated
Ccdc92	ENSRNOG00000021691	13.7049916627725	3.35656509471969	1.17299566529885	2.86153239437975	0.00421598416498839	0.0293996499758175	=	Full match	Annotated
Lypd1	ENSRNOG00000003453	9.15408837366426	3.35013249135395	1.24627669275603	2.68811292935715	0.00718570904330741	0.038733513312542	=	Full match	Annotated
Mcm7	ENSRNOG00000001349	6.07063698349233	3.3480833213929	1.30956591353011	2.55663597135611	0.0105689756392516	0.0471391906042015	=-	Full match	Annotated
Cyb5b	ENSRNOG00000011142	18.1441848176607	3.34503452634617	1.06362960847102	3.14492422898483	0.00166129851523073	0.0176823789177765	=-	Full match	Annotated
Tmem175	ENSRNOG00000000044	23.2631902445055	3.34457174595982	1.06946797635304	3.1273229492715	0.00176406034718594	0.0182773224105223	=+	Full match	Annotated
NA	17:13376000	15.2060451217914	3.34326926194088	1.11309300709675	3.00358482231511	0.00266819160214077	0.0224997806933038	m	Ret. introns, all	Novel isoform
Agap3	ENSRNOG00000012764	27.7229564683904	3.33751097733924	1.1961694297478	2.79016575272529	0.00526810638852947	0.0332917236848825	=	Full match	Annotated
Snd1	ENSRNOG00000031173	17.379332651984	3.33684487161359	1.19012808809814	2.80376953118212	0.00505089953879777	0.0328462156503066	j	Novel junctions	Novel isoform
Celf4	ENSRNOG00000014503	14.7736788797494	3.33208239568551	1.19648425288353	2.78489448369687	0.00535451443662192	0.03339688176862	=-	Full match	Annotated
Dnaaf2	ENSRNOG00000028155	9.66720078060195	3.33201583086705	1.27470047993671	2.61395981511868	0.00894995624273911	0.0436662009468214	=	Full match	Annotated
Dgat1	ENSRNOG00000028711	40.2279006840174	3.32879701072654	0.998720812050139	3.33306062170999	0.00085896224365592	0.0121939439876668	j	Novel junctions	Novel isoform
Slc8a2	ENSRNOG00000001492	37.468006672102	3.32129074270635	0.928504136420719	3.57703386816299	0.000347515162397475	0.00847175677950365	=	Full match	Annotated
Cux1	ENSRNOG00000001424	16.6813108832692	3.32063603650808	1.11811044881148	2.96986405952814	0.00297931557241701	0.0239430710719074	j	Novel junctions	Novel isoform
NA	10:105854000	15.5532789824685	3.31387379478226	1.24180906449504	2.6685856058957	0.00761713646536581	0.0399137553375858	j	Novel junctions	Novel isoform
Ptpn1	ENSRNOG00000010574	18.2467686876494	3.3122091281708	1.05790920593862	3.13090112986783	0.00174270820660384	0.0181730682688645	=-	Full match	Annotated
Eif4g1	ENSRNOG00000001738	16.7093401100489	3.3084824551435	1.24810724303792	2.65079981996626	0.00803014196679773	0.0411422065805004	=	Full match	Annotated
Stoml1	ENSRNOG00000008530	15.725110458696	3.30353629116646	1.15468883039677	2.86097535907689	0.00422339876095168	0.0294060377062405	=	Full match	Annotated
Rundc3a	ENSRNOG00000020970	17.6251106186639	3.30267745505852	1.16994059456089	2.8229445754877	0.00475847970307534	0.0317307691894809	=	Full match	Annotated
Fxyd5	ENSRNOG00000021062	26.0268596410931	3.29753791172939	1.10711487664194	2.97849661430923	0.00289666229766412	0.0234814539448942	n	Ret. introns, half	Novel isoform
NA	ENSRNOG00000062731	14.608687662887	3.2928173844052	1.26618206368961	2.60058760808065	0.00930642531111239	0.044370564780018	=-	Full match	Annotated
Rps6kc1	ENSRNOG00000003767	8.82100175915067	3.28759738359113	1.2853804928257	2.55768420474772	0.0105371734037857	0.047130516259622	j	Novel junctions	Novel isoform
NA	20:2928000	15.2162498453567	3.28702005058664	1.23399209211502	2.66372861835185	0.00772798796405742	0.0401587074486852	m	Ret. introns, all	Novel isoform
Adck5	ENSRNOG00000030334	6.90022852604036	3.286941206842	1.28340595213637	2.56110796538734	0.0104338925486399	0.0469441155892106	m	Ret. introns, all	Novel isoform
Chst12	ENSRNOG00000001252	22.7571318402101	3.28523455344816	1.13170049003534	2.90291873368861	0.0036970255799586	0.0270641645512777	=-	Full match	Annotated
Dcaf11	ENSRNOG00000018825	17.8521480000933	3.28489377495713	1.12953215176127	2.90818970476849	0.00363527740051039	0.026799380097694	=-	Full match	Annotated
Wsb2	ENSRNOG00000001135	25.7294061483241	3.28271365172702	1.17421029737505	2.79567779218555	0.00517910061717054	0.0331061603883811	n	Ret. introns, half	Novel isoform
Wsb2	ENSRNOG00000001135	25.7294061483241	3.28271365172702	1.17421029737505	2.79567779218555	0.00517910061717054	0.0331061603883811	n	Ret. introns, half	Novel isoform
RGD1561796	ENSRNOG00000007268	18.4754567472028	3.28122099124249	0.967978253190761	3.38976726019056	0.000699519850849665	0.0109360782046555	=-	Full match	Annotated
Mmd	ENSRNOG00000002436	15.8283331358744	3.27962755964515	1.09315490716254	3.00014896164895	0.0026984760073489	0.0226066444695518	=	Full match	Annotated
Cinp	ENSRNOG00000008035	15.1864951116256	3.27818754379083	1.20267375166364	2.72574963846693	0.00641556411096003	0.0365569397539544	=	Full match	Annotated
Elp6	ENSRNOG00000020847	15.840544127343	3.2765973891779	1.05601920730608	3.10278200103629	0.00191710801619213	0.0191072525466378	=+	Full match	Annotated
Elp6	ENSRNOG00000020847	15.840544127343	3.2765973891779	1.05601920730608	3.10278200103629	0.00191710801619213	0.0191072525466378	j	Novel junctions	Novel isoform
Exosc8	ENSRNOG00000051623	21.3836134991802	3.2763628423839	1.13453691383194	2.88784155230161	0.00387895216096156	0.0277417892603923	=	Full match	Annotated
Suox	ENSRNOG00000005987	12.7293952088502	3.27601853759098	1.12924387933253	2.90107265361258	0.00371887643363177	0.0271057584927839	=+	Full match	Annotated
Kbtbd4	ENSRNOG00000009397	16.4581392527333	3.27545631881152	0.936887547922282	3.4961040159787	0.000472104629446482	0.00922419814456972	=-	Full match	Annotated
Pde1a	ENSRNOG00000054212	12.8399548581068	3.27404256070964	1.19512642995196	2.73949473349128	0.00615337006462115	0.0357928854140558	j	Novel junctions	Novel isoform
Pkia	ENSRNOG00000012095	13.4497405510623	3.27031429118579	1.01569687802379	3.21977389312128	0.00128291741281945	0.0153444281006847	=	Full match	Annotated
Wdr34	ENSRNOG00000015636	9.64309346193129	3.26878137626803	1.22385458780017	2.67089032377901	0.00756503603768132	0.039730659190379	=	Full match	Annotated
Gak	ENSRNOG00000000048	60.8636486270382	3.26809344709764	1.01653921622942	3.21492117069498	0.00130480348374808	0.0154040321137696	=	Full match	Annotated
Tmem43	ENSRNOG00000007519	11.3989903810353	3.2664095885119	1.15596700844483	2.82569447453898	0.00471782396690335	0.0315098011877162	=	Full match	Annotated
Tmem43	ENSRNOG00000007519	11.3989903810353	3.2664095885119	1.15596700844483	2.82569447453898	0.00471782396690335	0.0315098011877162	j	Novel junctions	Novel isoform
Sptan1	ENSRNOG00000015396	105.78745184417	3.26454104740199	0.834665663595467	3.91119605105044	9.18401830658192e-05	0.00491999151157166	=	Full match	Annotated
Sptan1	ENSRNOG00000015396	105.78745184417	3.26454104740199	0.834665663595467	3.91119605105044	9.18401830658192e-05	0.00491999151157166	=	Full match	Annotated
Nelfb	ENSRNOG00000009377	18.3895381935876	3.26046893379102	1.07568086322478	3.03107459215782	0.00243685038966123	0.0214330324933268	=	Full match	Annotated
NA	ENSRNOG00000067162	12.2294847142036	3.25604118779788	1.18475003044995	2.74829382073219	0.00599062986204502	0.0352446572478918	=	Full match	Annotated
Bclaf1	ENSRNOG00000058050	8.233020867469	3.25577223879931	1.176967914432	2.76623703915543	0.00567072987388666	0.0345349438986314	=	Full match	Annotated
Mtfr2	ENSRNOG00000058050	8.233020867469	3.25577223879931	1.176967914432	2.76623703915543	0.00567072987388666	0.0345349438986314	=	Full match	Annotated
Cpxm1	ENSRNOG00000021220	11.8812707162717	3.24977446343174	1.14398639164602	2.84074573540671	0.00450081819761784	0.0305968030271149	=	Full match	Annotated
Rangap1	ENSRNOG00000031789	26.7368169633806	3.24640568227632	0.957301872520643	3.39120373151293	0.000695863525955718	0.0109022954664688	m	Ret. introns, all	Novel isoform
Rangap1	ENSRNOG00000031789	26.7368169633806	3.24640568227632	0.957301872520643	3.39120373151293	0.000695863525955718	0.0109022954664688	=	Full match	Annotated
Egln3	ENSRNOG00000005053	10.3137211969468	3.24290279256354	1.16056185971492	2.79425242645845	0.00520198553201794	0.0331282367372114	=-	Full match	Annotated
Krcc1	ENSRNOG00000007124	16.3866845509465	3.24279323834881	1.04853599091223	3.09268662826496	0.00198353468829614	0.0194455997161383	=-	Full match	Annotated
Ppp1r15a	ENSRNOG00000020938	21.8195863309319	3.24232600634722	1.02434764111308	3.165259406293	0.00154944744284018	0.017051177799759	=	Full match	Annotated
Nfyc	ENSRNOG00000010735	50.398790701317	3.2418084298868	0.883914066974073	3.66756062722768	0.00024487549979	0.00734049618906624	j	Novel junctions	Novel isoform
Wdr46	ENSRNOG00000031171	10.2055827771873	3.2367610196768	1.17686559789316	2.75032342305809	0.00595364694967504	0.0352050326835063	=	Full match	Annotated
Tspan15	ENSRNOG00000046204	10.2801148263933	3.23416565697924	1.21450646230739	2.6629464373823	0.007745974285365	0.0402034397976351	=	Full match	Annotated
Pdss2	ENSRNOG00000042962	8.21755699182672	3.2340710664439	1.27671297537668	2.53312305022177	0.0113051259436492	0.0486695252489305	=	Full match	Annotated
Tafa5	ENSRNOG00000049349	13.7168625516239	3.23284480042076	1.27118248278139	2.5431791613012	0.0109848887803352	0.0481313840861317	=-	Full match	Annotated
Slc9a3r2	ENSRNOG00000002997	15.5525975490286	3.2308422184335	1.17251716349411	2.75547541564813	0.00586069086760416	0.0349888253933462	=-	Full match	Annotated
Tgfb1i1	ENSRNOG00000019965	52.8668146625192	3.22925350695716	0.838598876090805	3.85077251952755	0.000117745828361416	0.00559200032981697	=	Full match	Annotated
Senp8	ENSRNOG00000011595	59.587388022721	3.22142352627735	0.76608009666703	4.20507403898462	2.6099670345067e-05	0.0036156553270415	=	Full match	Annotated
Map1b	ENSRNOG00000017428	44.5681582542306	3.22095261734673	1.00888774974571	3.19257778495038	0.00141008960355374	0.0161246535565996	=	Full match	Annotated
Ncam1	ENSRNOG00000031890	58.3499948986097	3.22072699663714	1.08131929743696	2.97851615546972	0.00289647759693786	0.0234814539448942	=	Full match	Annotated
Parp6	ENSRNOG00000011199	60.8132535538461	3.21787857366134	0.98386487259853	3.27065094331751	0.00107300262240011	0.0138581016655743	j	Novel junctions	Novel isoform
Mpnd	ENSRNOG00000048282	43.7336254049128	3.20707140596613	1.04076128808311	3.08146684805406	0.00205983412717798	0.0196870349532564	=	Full match	Annotated
Mpnd	ENSRNOG00000048282	43.7336254049128	3.20707140596613	1.04076128808311	3.08146684805406	0.00205983412717798	0.0196870349532564	j	Novel junctions	Novel isoform
Chac1	ENSRNOG00000014387	14.8375778451256	3.20511167407426	1.14818359118652	2.79146270568291	0.0052470403961283	0.0332729082711081	=	Full match	Annotated
Fam131c	ENSRNOG00000023008	14.7622451394253	3.20399662138147	1.14548857472352	2.79705681233424	0.00515704642661009	0.0330729633877933	m	Ret. introns, all	Novel isoform
NA	12:10793000	8.97760146670223	3.20248124864045	1.15580361565616	2.77078320681871	0.00559216457426576	0.0343395776274693	u	Intergenic	Novel loci
Tada3	ENSRNOG00000008597	14.3653755208776	3.17561916314248	1.20203305708168	2.64187340309285	0.00824488673414473	0.0416819304014482	j	Novel junctions	Novel isoform
NA	ENSRNOG00000050790	12.7069545116022	3.17539407824914	1.03361729580622	3.07211778588933	0.00212545837864439	0.0200400361415042	=-	Full match	Annotated
Fbxl3	ENSRNOG00000059334	14.8284338568611	3.1725071823945	1.18729941080698	2.6720363486395	0.00753924813754047	0.0397196592638996	=	Full match	Annotated
Slc35f6	ENSRNOG00000009459	13.8155844793812	3.1712337778746	1.09300647985241	2.90138607257189	0.00371515844217041	0.0271057584927839	=-	Full match	Annotated
Ubxn11	ENSRNOG00000015476	15.9571364260734	3.16994413819348	1.15686403274549	2.74011815430939	0.00614171010358859	0.0357928854140558	j	Novel junctions	Novel isoform
Asph	ENSRNOG00000007445	15.8333509324449	3.16706517891505	1.17934293431218	2.68544889427106	0.00724324510173286	0.038829798093726	=-	Full match	Annotated
Hgh1	ENSRNOG00000029238	7.66949819589384	3.16111348052689	1.2132908927063	2.60540444136682	0.00917658671962849	0.044180442207884	=	Full match	Annotated
Mapk3	ENSRNOG00000053583	33.2686966790817	3.16032123114095	1.07549140972097	2.93849044499656	0.00329814824262142	0.0253344683497722	=	Full match	Annotated
NA	6:103161000	7.12593381555805	3.15855939875501	1.25140660250778	2.52400729900685	0.0116025519571124	0.0494169667197745	i	Intronic	Novel loci
Inpp1	ENSRNOG00000012375	18.9981811274472	3.15767725132308	1.03770693170937	3.04293741791007	0.00234281050179368	0.0210762094910305	=+	Full match	Annotated
Klhdc1	ENSRNOG00000004425	24.0556055909095	3.15606337262933	0.884964261181935	3.56631732044656	0.000362032969486281	0.00869501533018339	=-	Full match	Annotated
Spata33	ENSRNOG00000038239	18.6000668714918	3.15059728865265	0.845095534474783	3.72809600823498	0.000192931882436315	0.00679476906966886	=	Full match	Annotated
NA	ENSRNOG00000062959	32.528425837821	3.14726236695042	1.12651336693626	2.79380827544898	0.0052091352328795	0.0331282367372114	=	Full match	Annotated
Entpd6	ENSRNOG00000007427	11.5490633053185	3.14307345714843	1.22498063719792	2.56581480694915	0.0102933768759767	0.0468113613477064	=	Full match	Annotated
Sugp1	ENSRNOG00000052111	11.2399813759859	3.1424541356957	1.10966298963766	2.83189956323749	0.00462723806562348	0.0311030549046159	=-	Full match	Annotated
Sptbn2	ENSRNOG00000058842	17.07438973068	3.14065400531099	1.04885169714775	2.99437376499621	0.00275008828015662	0.0227779051030364	=	Full match	Annotated
Pcbp3	ENSRNOG00000001245	37.531102045574	3.13542379995742	1.22945776182354	2.55024930283651	0.0107645912240947	0.0475890314558871	=	Full match	Annotated
Dennd5a	ENSRNOG00000012206	17.3110766907215	3.13376022546919	1.11859227784518	2.80152141896239	0.00508622646273444	0.0329824500143825	=	Full match	Annotated
Srsf10	ENSRNOG00000007992	18.6962317099704	3.13150920357256	1.06951322401441	2.92797614209805	0.0034117622366071	0.0258158916137785	=-	Full match	Annotated
Fbxl20	ENSRNOG00000005081	8.58087590238897	3.12610572594615	1.22339188335966	2.55527747769692	0.0106103178258269	0.0472057770785993	=-	Full match	Annotated
Slc1a3	ENSRNOG00000016163	75.1596267624109	3.12531169183471	0.704805061633497	4.43429234828607	9.23752056484601e-06	0.00285668476987715	=-	Full match	Annotated
Dnaja3	ENSRNOG00000003855	15.4245336392167	3.12281596425237	1.23600045614392	2.52654920047113	0.0115189252724589	0.0491106976773908	=-	Full match	Annotated
Nell2	ENSRNOG00000006235	96.8886042218684	3.11282747546298	0.746658708352195	4.16900980413487	3.05925830873371e-05	0.0036156553270415	=	Full match	Annotated
Bcas1	ENSRNOG00000012906	345.967273402465	3.11043354108007	0.975680791744887	3.18796225917028	0.00143279236248587	0.0162824070646333	=	Full match	Annotated
Flad1	ENSRNOG00000020642	11.3777603137094	3.10601936402484	1.07888236356485	2.87892310498237	0.00399035615753271	0.028321054455918	j	Novel junctions	Novel isoform
Eftud2	ENSRNOG00000002818	16.4817943505705	3.10119026778309	1.04697345062061	2.96205244358854	0.00305595728078324	0.024095447338031	=	Full match	Annotated
Psen2	ENSRNOG00000002879	23.0195466500916	3.09970939141187	1.00151380039119	3.09502414265398	0.00196796877555637	0.0193911141332786	=+	Full match	Annotated
Slc35b2	ENSRNOG00000019900	17.8172340751893	3.0971918491733	1.21315434216067	2.55300726505837	0.0106797268566617	0.0473359563332892	=	Full match	Annotated
Sf3b1	ENSRNOG00000013516	11.368993093465	3.09717476346004	1.19168064574415	2.59899728549002	0.00934965126212932	0.0444519437771798	=	Full match	Annotated
Fcgrt	ENSRNOG00000020583	31.8931277254816	3.09401300476916	0.896918929411514	3.44960163434081	0.000561414353553896	0.0098196683039624	j	Novel junctions	Novel isoform
Mpp2	ENSRNOG00000059683	10.4596593186736	3.086653098326	1.11583801281078	2.76621970473185	0.00567103133726701	0.0345349438986314	=	Full match	Annotated
Galnt11	ENSRNOG00000008117	21.5725733531103	3.08506880598783	1.17719868682822	2.62068658460712	0.00877528954001013	0.0431657728429372	j	Novel junctions	Novel isoform
Galnt11	ENSRNOG00000008117	21.5725733531103	3.08506880598783	1.17719868682822	2.62068658460712	0.00877528954001013	0.0431657728429372	j	Novel junctions	Novel isoform
Washc1	ENSRNOG00000053306	89.0233975620479	3.08026010820596	0.740922138920751	4.15733306699779	3.21984393161649e-05	0.0036156553270415	=-	Full match	Annotated
Krt26	ENSRNOG00000033617	7.89868646608741	3.07684687558606	1.17007733407517	2.62960984371005	0.00854829109914602	0.0424232389029912	j	Novel junctions	Novel isoform
Septin8	ENSRNOG00000007462	18.2954197767787	3.0760925487629	0.985421546559171	3.12160065862554	0.00179870745615083	0.0184246715622444	=+	Full match	Annotated
Pnpla6	ENSRNOG00000000977	9.69484457195479	3.07609168900501	1.13140016067343	2.71883617832798	0.00655120455760315	0.036829105702099	=	Full match	Annotated
Zeb1	ENSRNOG00000017863	13.5792314399988	3.07348796351568	1.12633075501251	2.72876146712476	0.00635726701055741	0.0363583395994119	=-	Full match	Annotated
NA	ENSRNOG00000070897	88.6044722212287	3.0705791351293	1.01277758406382	3.03183955040595	0.00243068368802429	0.0214126445217272	=-	Full match	Annotated
Slc39a3	ENSRNOG00000045524	8.94609728376366	3.064620054975	1.18576920503844	2.58449961590599	0.00975204131387974	0.0456657040742681	=-	Full match	Annotated
Ctbp1	ENSRNOG00000005428	50.5675890947807	3.06341279770539	1.02450217044661	2.99014768936015	0.00278842589527399	0.022936786903029	=+	Full match	Annotated
Csnk2a1	ENSRNOG00000005276	9.32453454345472	3.06233842845018	1.16073603540687	2.63827290188053	0.00833294926034678	0.0418190207756457	=-	Full match	Annotated
NA	ENSRNOG00000070619	115.551710613233	3.06161724125311	0.911366276772043	3.35937078130323	0.000781201757491022	0.0117348264001608	j	Novel junctions	Novel isoform
Ccdc30	ENSRNOG00000008560	16.942605376231	3.05381129737196	1.17453301482983	2.60002167569075	0.00932178722354861	0.0443950116521502	=-	Full match	Annotated
Slc25a22	ENSRNOG00000049944	20.5690117905535	3.05185812223231	1.16537127647139	2.61878611893798	0.00882432552800594	0.0432903713410263	=	Full match	Annotated
LOC100911440	ENSRNOG00000049944	20.5690117905535	3.05185812223231	1.16537127647139	2.61878611893798	0.00882432552800594	0.0432903713410263	=	Full match	Annotated
NA	ENSRNOG00000064053	30.8249603906482	3.04383256089812	0.715995361233039	4.25119033684274	2.12637359439619e-05	0.0036156553270415	=-	Full match	Annotated
Nedd4	ENSRNOG00000058898	25.8421304868456	3.04203865763195	1.07509934245075	2.82954192000289	0.00466146928526598	0.0312538259279204	=-	Full match	Annotated
Ptprs	ENSRNOG00000047247	41.7494223070747	3.04081079089882	0.993277623175747	3.06139061220026	0.00220311475676018	0.0203824590410196	=	Full match	Annotated
Pih1d2	ENSRNOG00000009965	10.8838513324759	3.03773454654307	1.15110015470999	2.63898370103894	0.00831549787511306	0.0417902294640048	=-	Full match	Annotated
Septin4	ENSRNOG00000007367	17.79325403502	3.03550304240144	0.926524433052803	3.27622557388991	0.00105204497648412	0.01371782157719	=-	Full match	Annotated
Ric8a	ENSRNOG00000013256	45.6757145987788	3.0344158868444	0.878592753653009	3.45372287015562	0.000552905233194855	0.00974158838778407	m	Ret. introns, all	Novel isoform
Cebpz	ENSRNOG00000005087	33.8902525376678	3.03258147383915	0.887314539013685	3.41770740870547	0.000631509565366629	0.0104610932349863	j	Novel junctions	Novel isoform
Mxi1	ENSRNOG00000034078	15.1599974562282	3.03242542829496	1.11337267848634	2.7236391613432	0.00645670075797278	0.0366204504680548	=+	Full match	Annotated
Ndel1	ENSRNOG00000004139	8.63562862943424	3.03183548263211	1.18088366044551	2.56742944642683	0.0102455636803366	0.046698376709397	=+	Full match	Annotated
Rgs2	ENSRNOG00000003687	118.777025425527	3.03171406564995	0.551141591783205	5.50078983486062	3.78093672993261e-08	0.000158459058351476	=	Full match	Annotated
Vps52	ENSRNOG00000000470	16.750439724644	3.03142573987602	1.00937796915881	3.00326124851164	0.00267103034399799	0.0225010817521519	=	Full match	Annotated
Elovl1	ENSRNOG00000028448	33.1571550851372	3.02896682461018	1.06570265955061	2.84222507794758	0.00447998510584409	0.0305586598034411	j	Novel junctions	Novel isoform
Supt6h	ENSRNOG00000012240	19.1338915300286	3.02695492887329	1.11208207180557	2.72188088057094	0.00649115355497338	0.0366204504680548	=	Full match	Annotated
Sdsl	ENSRNOG00000001391	11.4868903501094	3.02036806753609	1.1579181060152	2.608447049792	0.0090954082205303	0.0439157325486665	=	Full match	Annotated
Dclk1	ENSRNOG00000032922	55.8398649625366	3.01800037373602	0.88222819069906	3.42088408141279	0.000624179304850983	0.0104013338633418	=-	Full match	Annotated
Snx32	ENSRNOG00000026527	55.4711448027505	3.01790167841722	0.954809336787803	3.16073750238989	0.00157370249930438	0.0171485089884007	m	Ret. introns, all	Novel isoform
Panx1	ENSRNOG00000010060	21.612348880943	3.0178726705627	1.00630776826186	2.99895595139378	0.0027090646996756	0.0226169126620327	=-	Full match	Annotated
Lgalsl	ENSRNOG00000005464	12.8539979351022	3.01463854027302	1.13027303705469	2.66717725845137	0.00764913166101556	0.0399719585926636	=-	Full match	Annotated
Smpd2	ENSRNOG00000000306	8.14094554296777	3.00758484734704	1.14086478019123	2.63623253129343	0.00838322614719264	0.0419261345857808	m	Ret. introns, all	Novel isoform
Rasl11a	ENSRNOG00000000956	113.263262927445	3.00629347420629	0.559181092703745	5.37624306943266	7.60561004157091e-08	0.000159375558421118	=-	Full match	Annotated
Hmg20b	ENSRNOG00000020601	19.0641543095368	3.00003113015457	1.11521058957956	2.69010280048148	0.00714300112793387	0.0386092047297667	=	Full match	Annotated
Cnih2	ENSRNOG00000020247	221.391177112913	2.99954425361038	0.855843208285752	3.50478244679706	0.000456980543593494	0.00919781574148175	j	Novel junctions	Novel isoform
Nadk	ENSRNOG00000016936	20.9584095390172	2.99777388305913	1.11553897815363	2.68728743841911	0.00720349343089483	0.0388044228391777	j	Novel junctions	Novel isoform
Pycr2	ENSRNOG00000003267	11.4474470701023	2.9953197279202	1.08748910069672	2.75434459619061	0.00588098115383316	0.0350350988140935	n	Ret. introns, half	Novel isoform
Olfm2	ENSRNOG00000020519	102.775839664697	2.99336601381224	0.968173604597139	3.09176577382296	0.0019896977857894	0.0194832322902882	m	Ret. introns, all	Novel isoform
Bgn	ENSRNOG00000055962	126.480155462695	2.99050324434205	1.09829126248961	2.72286901159823	0.00647177123047694	0.0366204504680548	m	Ret. introns, all	Novel isoform
Mapk8ip3	ENSRNOG00000033568	31.5793651467576	2.98905123087445	1.06697763419686	2.80141882554491	0.00508784393564741	0.0329824500143825	=	Full match	Annotated
Mapre3	ENSRNOG00000008961	119.951103999297	2.98576147749639	0.974337847244911	3.06440059363298	0.0021810664399617	0.0203330107285532	j	Novel junctions	Novel isoform
Srek1ip1	ENSRNOG00000047506	15.7138380439908	2.98503861911119	1.17398550006742	2.54265373715413	0.0110014192035105	0.0481534703727544	=	Full match	Annotated
LOC100362980	ENSRNOG00000047506	15.7138380439908	2.98503861911119	1.17398550006742	2.54265373715413	0.0110014192035105	0.0481534703727544	=	Full match	Annotated
NA	ENSRNOG00000071023	16.0035263633895	2.98133649007445	1.05148259644295	2.83536456063085	0.00457734190831026	0.0309164221397717	=	Full match	Annotated
Scamp4	ENSRNOG00000018271	19.2753878987003	2.97921775575836	1.12042031476154	2.65901797433263	0.00783687818990051	0.0405235737123665	j	Novel junctions	Novel isoform
Smim8	ENSRNOG00000023035	13.2256595712514	2.97789784853309	1.04592522348089	2.84714220642132	0.00441136515811396	0.0303082481600911	=	Full match	Annotated
Rabgap1	ENSRNOG00000009402	16.3769242004577	2.9774927817451	1.0897590554122	2.73224871769371	0.00629036347656413	0.0361270391249862	=	Full match	Annotated
Hnrnpd	ENSRNOG00000002292	18.2715655853109	2.97506091985013	0.885787051912473	3.35866381589884	0.000783202847400919	0.0117438394756968	=-	Full match	Annotated
Kctd17	ENSRNOG00000000231	50.1144844041623	2.97007321577599	0.820629614984745	3.61926155422895	0.000295444904992982	0.00798704661893655	j	Novel junctions	Novel isoform
Larp7	ENSRNOG00000048989	17.012742112676	2.96884722831888	1.16194015015218	2.55507758117321	0.0106164132746875	0.0472078387630932	j	Novel junctions	Novel isoform
NA	12:10800000	9.34739048799165	2.96795180741178	1.03882368849026	2.85703131368245	0.00427623648909784	0.0295737741349984	u	Intergenic	Novel loci
NA	3:168014000	12.2918560737977	2.96525195401585	1.01223335151925	2.92941538585479	0.00339600258547237	0.0257448098240967	u	Intergenic	Novel loci
Ptpn11	ENSRNOG00000030124	11.7432964583963	2.96437639324621	1.1512411379037	2.57493959835734	0.0100257593188941	0.046278736561369	=	Full match	Annotated
Tspan4	ENSRNOG00000029810	31.8176173380543	2.96168231062887	1.15742011634029	2.55886541871553	0.0105014387133293	0.0470963399117849	=	Full match	Annotated
LOC100911766	ENSRNOG00000029810	31.8176173380543	2.96168231062887	1.15742011634029	2.55886541871553	0.0105014387133293	0.0470963399117849	=	Full match	Annotated
Ap2b1	ENSRNOG00000061543	18.341705970439	2.9609580448146	0.948176852683987	3.12279089753464	0.00179144973959541	0.0184119374779343	=-	Full match	Annotated
Cnr1	ENSRNOG00000008223	12.2387031545748	2.95774079023169	1.16384553986951	2.54135165613411	0.0110424794012115	0.0482827659577228	=	Full match	Annotated
Svop	ENSRNOG00000000693	32.1301893558334	2.95645999870546	1.13835171905281	2.59714106740704	0.00940033089736836	0.0446422513211001	=	Full match	Annotated
Csf2ra	ENSRNOG00000049782	9.1035886543036	2.95546290229935	1.11560954219495	2.64919112872099	0.00806846869534166	0.0411624495461679	=	Full match	Annotated
NA	ENSRNOG00000043866	75.2101003974457	2.95232367675359	0.833038152640034	3.54404377206157	0.000394039819831015	0.00883147366000622	=	Full match	Annotated
Ier3	ENSRNOG00000000827	14.7078685843475	2.95187596193742	1.14375969012246	2.58085329237417	0.00985564549036659	0.0459966706571563	=	Full match	Annotated
Rab1b	ENSRNOG00000050510	66.5125033548722	2.95050596941274	0.987469744900082	2.98794569114752	0.00280859457107058	0.0230348724997198	x	Antisense	Novel loci
LOC100363782	ENSRNOG00000050510	66.5125033548722	2.95050596941274	0.987469744900082	2.98794569114752	0.00280859457107058	0.0230348724997198	x	Antisense	Novel loci
LOC102555167	ENSRNOG00000050510	66.5125033548722	2.95050596941274	0.987469744900082	2.98794569114752	0.00280859457107058	0.0230348724997198	x	Antisense	Novel loci
Luc7l	ENSRNOG00000020488	23.6111348981678	2.94897555040527	0.944558603388035	3.12206732311537	0.00179585866269528	0.0184245866716179	=	Full match	Annotated
NA	ENSRNOG00000068626	68.9630591311502	2.94348909531771	0.917160863425185	3.20934877696928	0.00133036007228165	0.0154876085081456	=	Full match	Annotated
NA	ENSRNOG00000068626	68.9630591311502	2.94348909531771	0.917160863425185	3.20934877696928	0.00133036007228165	0.0154876085081456	=	Full match	Annotated
Tmem130	ENSRNOG00000025235	199.119901550878	2.94345571710538	0.992635755351915	2.96529285917355	0.00302394911253666	0.0240117952051139	=	Full match	Annotated
Eif4h	ENSRNOG00000001454	73.668582432089	2.94315995001721	0.940322167796144	3.12994849086156	0.00174836957295635	0.0181730682688645	m	Ret. introns, all	Novel isoform
Ptpre	ENSRNOG00000015717	14.3708062149514	2.94166283791223	0.960841825517523	3.06154744702939	0.00220196090517116	0.0203824590410196	j	Novel junctions	Novel isoform
Sec22a	ENSRNOG00000043069	17.5521317231182	2.93914135693732	0.972642530320621	3.02181044455096	0.00251267840346859	0.0217350571495085	=	Full match	Annotated
NA	11:80291000	14.5310950337078	2.93651535834261	1.14087288502885	2.57391984407479	0.0100553565754839	0.046278736561369	p	Run-on	Unclassified
Ccnb1	ENSRNOG00000058539	16.3069992782064	2.93408050418607	1.15522507415135	2.53983450484012	0.0110904933840161	0.0483527546838858	m	Ret. introns, all	Novel isoform
Usp5	ENSRNOG00000015409	19.7497268269671	2.93208616977663	1.00364878755851	2.92142650509176	0.00348432472802771	0.0260997407241539	=	Full match	Annotated
Dhx32	ENSRNOG00000018119	11.125668874472	2.92782845150627	1.08015130653015	2.71057252239184	0.00671671582804747	0.0373373110344478	=-	Full match	Annotated
Fam181b	ENSRNOG00000010763	10.9203352037786	2.92553899415671	1.15708493641018	2.52837013264826	0.0114593472328699	0.0489689473943888	=	Full match	Annotated
Pnkp	ENSRNOG00000020318	29.3261191644497	2.92234570640633	0.835123165804219	3.49929905679497	0.000466483061895947	0.00922135176369747	j	Novel junctions	Novel isoform
Aars	ENSRNOG00000018404	17.3486077604092	2.92125657900586	1.00979626602362	2.89291679648332	0.00381682392494548	0.0274850671296331	=	Full match	Annotated
Sf3b2	ENSRNOG00000020412	15.4789420960323	2.9156665728741	0.913977247275856	3.19008660397658	0.00142230164658201	0.0161980059805033	=-	Full match	Annotated
Arhgap30	ENSRNOG00000004192	19.1694018754009	2.91433389265578	0.86485334403806	3.36974345158747	0.000752381965111529	0.0114999901540006	j	Novel junctions	Novel isoform
Wfdc2	ENSRNOG00000014739	21.7837766914615	2.91364313377897	1.07044631737626	2.72189561165525	0.0064908642197511	0.0366204504680548	=	Full match	Annotated
Trmt10b	ENSRNOG00000012454	15.6667864161158	2.90808401880455	1.14150924437898	2.54757815858657	0.0108473551174648	0.0477785236965789	=	Full match	Annotated
Rnf187	ENSRNOG00000049219	97.4043749999333	2.9078831865846	0.861288200678978	3.37620227966926	0.000734938643198441	0.0113239994619289	=-	Full match	Annotated
Cars2	ENSRNOG00000014526	19.115026549414	2.90633270805122	0.993110927186661	2.92649353510231	0.00342806630613892	0.0258865331333841	=	Full match	Annotated
NA	1:77625000	9.30599578443448	2.8941841116313	1.0852451519664	2.66684822907267	0.00765662397153831	0.0399861820121085	x	Antisense	Novel loci
Ogfr	ENSRNOG00000009355	41.7373498092338	2.8929874105646	0.985501388959568	2.93554879067075	0.00332958244906458	0.0254675932870323	=-	Full match	Annotated
Syngap1	ENSRNOG00000000483	11.8476601866851	2.89155881127762	1.03886174486571	2.78339136614507	0.00537938736424359	0.0335241820721857	=	Full match	Annotated
Bace2	ENSRNOG00000001953	12.3519642639345	2.88902670603952	1.12837975245933	2.56033192703326	0.0104572231861091	0.0470238437478362	=	Full match	Annotated
Pcbp2	ENSRNOG00000036852	190.427351620137	2.88323445815859	1.01711258861628	2.83472497580732	0.00458651513043258	0.0309534378609387	j	Novel junctions	Novel isoform
Sil1	ENSRNOG00000019826	49.2284187358792	2.88149242683492	0.737811224824456	3.90546027206417	9.40462087348548e-05	0.00491999151157166	=	Full match	Annotated
Rras2	ENSRNOG00000012258	11.3784954969113	2.87130876663863	1.04053476156218	2.75945491943765	0.00578978747066012	0.0348134853508416	=+	Full match	Annotated
Smarcd3	ENSRNOG00000010077	63.7804374485278	2.86802854176166	0.8898851362934	3.22291993066401	0.00126891018361504	0.0153256558487915	=	Full match	Annotated
Atp2b1	ENSRNOG00000004026	32.2482909791782	2.86639398107863	1.05070024188404	2.72807968135501	0.00637042178601158	0.0363721629384241	=	Full match	Annotated
B4galt7	ENSRNOG00000021886	32.2636002230945	2.86482597625352	1.09995737125305	2.6044881839284	0.00920115935831333	0.044247916087999	=	Full match	Annotated
Bckdk	ENSRNOG00000019485	87.148687128531	2.86207526367895	1.0010595084023	2.85904608033427	0.0042491705541247	0.0294595099955941	=-	Full match	Annotated
Rbm5	ENSRNOG00000018153	12.154531053624	2.86163771397343	1.0251861299566	2.7913347931215	0.00524911465118297	0.0332729082711081	n	Ret. introns, half	Novel isoform
Aox1	ENSRNOG00000015354	8.97445419112231	2.85506509536554	1.10961471715913	2.57302381737976	0.010081426971277	0.0463019105576227	=	Full match	Annotated
Kiaa0895l	ENSRNOG00000015625	30.7019912061734	2.85409599621931	1.01062986333132	2.82407644952368	0.00474170732804835	0.0316441009742845	c	Absent exons	Novel isoform
NA	ENSRNOG00000066999	23.5220467212599	2.85112431135941	1.12838681645568	2.52672600368988	0.0115131285235705	0.0491106976773908	j	Novel junctions	Novel isoform
NA	ENSRNOG00000002807	36.5878538175432	2.84979577768223	0.847901748404557	3.36099764276287	0.000776614883402491	0.0116874287823442	=	Full match	Annotated
Ddit4	ENSRNOG00000057078	37.931509160428	2.84897432483753	1.07895991426992	2.64048208571799	0.00827881693571563	0.0417902294640048	=	Full match	Annotated
Kcnip1	ENSRNOG00000005365	28.6974345711368	2.84760977877438	0.961510665588611	2.96159978322357	0.00306045308177746	0.024095447338031	=+	Full match	Annotated
Adgrl3	ENSRNOG00000030149	47.2259296702266	2.84613645921749	0.884583128956755	3.21748896858809	0.00129317999841443	0.0153444281006847	=	Full match	Annotated
Lypla1	ENSRNOG00000008320	13.9660931068582	2.84425078435854	1.09094532400906	2.60714329285207	0.00913011435855927	0.0440579266283499	j	Novel junctions	Novel isoform
Nipa2	ENSRNOG00000012690	34.769427085185	2.8442047170872	1.05923804793688	2.68514213837671	0.00724989668535925	0.038829798093726	j	Novel junctions	Novel isoform
NA	9:80807000	30.7687053949143	2.84179343254707	0.871138386921232	3.26216072579525	0.00110566435223306	0.0141060557083981	e	SE fragment	Unclassified
Ptprn	ENSRNOG00000019587	84.9408673426821	2.8372877112377	1.05947509280558	2.67801265976372	0.00740604190512841	0.0392895210435357	=	Full match	Annotated
Ptprn	ENSRNOG00000019587	84.9408673426821	2.8372877112377	1.05947509280558	2.67801265976372	0.00740604190512841	0.0392895210435357	j	Novel junctions	Novel isoform
Bin1	ENSRNOG00000012852	161.191462973921	2.83696095080779	1.00509602868837	2.82257701735222	0.00476393780407815	0.0317419130952171	=+	Full match	Annotated
Lhfpl6	ENSRNOG00000014153	22.911331826263	2.83089876232505	0.969349627656501	2.92041042938143	0.00349570668942512	0.0261382814190556	m	Ret. introns, all	Novel isoform
Tmem25	ENSRNOG00000014218	10.316330543942	2.82762259084055	0.98266233424972	2.87751193089078	0.00400824752867328	0.0283726976340039	=-	Full match	Annotated
Hepacam	ENSRNOG00000009219	7.87489870606696	2.82590544181593	1.11459492838386	2.53536542276704	0.0112330080195015	0.0485649519714428	=-	Full match	Annotated
Retreg2	ENSRNOG00000018586	30.255917811052	2.82248792903208	0.921726960076448	3.0621735625461	0.00219736001962814	0.0203824590410196	=-	Full match	Annotated
Rnpep	ENSRNOG00000006720	34.4542053186225	2.8208207229801	0.992921794079095	2.84092940632482	0.00449822685721185	0.0305968030271149	=-	Full match	Annotated
Wdr31	ENSRNOG00000014869	17.3322654019975	2.82019642731473	1.11457072905106	2.53029830571257	0.0113965587337217	0.0488880205397127	=-	Full match	Annotated
Ptp4a3	ENSRNOG00000007628	13.7580144846063	2.81616644241713	1.09372617101588	2.5748368440351	0.0100287381318736	0.046278736561369	=	Full match	Annotated
Apba2	ENSRNOG00000016358	9.34067182870031	2.81310786664962	1.10717611938659	2.54079528757193	0.0110600655656126	0.0483092598076938	c	Absent exons	Novel isoform
Sult2b1	ENSRNOG00000021046	10.8256891883997	2.80624417357555	1.09011279425706	2.57426955115052	0.0100451979535404	0.046278736561369	=	Full match	Annotated
Tpp1	ENSRNOG00000019212	31.804225029195	2.80534986913198	1.00289616400074	2.79724857849781	0.00515398630765704	0.0330729633877933	=	Full match	Annotated
Atp1a1	ENSRNOG00000030019	15.029419835278	2.80396974502303	1.01491682457549	2.76275816611458	0.00573152150789494	0.0346620586429837	=+	Full match	Annotated
NA	ENSRNOG00000068835	12.9037924853492	2.80379270038356	1.03246218318558	2.71563718850475	0.00661483640759715	0.0370873302799193	j	Novel junctions	Novel isoform
Atxn7l3b	ENSRNOG00000059744	9.49467822523797	2.80200435081009	1.09511180766096	2.55864682602124	0.010508043551035	0.047100759916992	=	Full match	Annotated
NA	ENSRNOG00000063993	14.4354387008229	2.80128909038932	1.03316055310162	2.71137828673352	0.00670041352617904	0.0373373110344478	=	Full match	Annotated
Syt11	ENSRNOG00000020279	16.5510672500897	2.80019363420669	0.912005839948534	3.07036809584981	0.00213795098594044	0.0200900282109336	=-	Full match	Annotated
Apoc1	ENSRNOG00000018426	12.9671358306828	2.79985159796335	1.06721788464536	2.62350513259413	0.00870301337698662	0.0429615183309198	=+	Full match	Annotated
NEWGENE_2134	ENSRNOG00000018426	12.9671358306828	2.79985159796335	1.06721788464536	2.62350513259413	0.00870301337698662	0.0429615183309198	=+	Full match	Annotated
Pcca	ENSRNOG00000057042	48.8610889897605	2.79950168845781	1.00928469845698	2.77374827215527	0.00554145388214538	0.0340781118416306	j	Novel junctions	Novel isoform
Slc66a2	ENSRNOG00000059215	22.8075115565693	2.79934355535697	1.06742328765773	2.62252434224067	0.00872810325394712	0.0430525591557172	=	Full match	Annotated
Rcan1	ENSRNOG00000001979	18.3375836495671	2.79743156720506	0.94360787778589	2.96461234911375	0.00303064557522639	0.0240117952051139	=+	Full match	Annotated
Dhcr7	ENSRNOG00000020776	46.2955824113607	2.79615429511679	0.972233347984301	2.87601150579124	0.00402735031268907	0.0284391325366131	j	Novel junctions	Novel isoform
Cpsf6	ENSRNOG00000005927	13.3891751556528	2.78974821992114	1.00267024891653	2.78231873633001	0.00539720050688924	0.0335504390101514	=	Full match	Annotated
Csnk1d	ENSRNOG00000036676	37.1300530465175	2.78848469924052	0.912866605909886	3.05464640856387	0.00225326004538396	0.0205963202839786	=-	Full match	Annotated
Camkv	ENSRNOG00000058938	55.28661145085	2.78681064430869	0.946464210920431	2.94444376464963	0.0032353573619177	0.0249807908639478	=-	Full match	Annotated
Wbp4	ENSRNOG00000011678	13.6762583695766	2.78518141907149	1.09986801772826	2.53228694186798	0.011332121431113	0.0487106881208148	=-	Full match	Annotated
Lrrc49	ENSRNOG00000012015	58.2098558208467	2.78443776810718	1.09573504683394	2.5411597230121	0.011048543375476	0.0482840931038788	j	Novel junctions	Novel isoform
NA	ENSRNOG00000064497	14.7948996126629	2.78421740024244	0.976976377614293	2.84983082911514	0.00437424881451774	0.0301025891324201	=	Full match	Annotated
NA	ENSRNOG00000064497	14.7948996126629	2.78421740024244	0.976976377614293	2.84983082911514	0.00437424881451774	0.0301025891324201	=	Full match	Annotated
NA	ENSRNOG00000064497	14.7948996126629	2.78421740024244	0.976976377614293	2.84983082911514	0.00437424881451774	0.0301025891324201	=	Full match	Annotated
Gas6	ENSRNOG00000018233	22.0908065624941	2.78310590969199	0.957421688060835	2.90687577312866	0.0036505814129154	0.0268185181391318	=-	Full match	Annotated
Opcml	ENSRNOG00000023809	22.211695461762	2.7830819454597	0.755175234657123	3.68534588759828	0.000228392250857785	0.00722408998750925	=	Full match	Annotated
Lrrfip1	ENSRNOG00000019892	29.6113634647497	2.77984291476771	0.76865852252347	3.61648616819028	0.000298629267196914	0.00801566124296168	=	Full match	Annotated
Macrod1	ENSRNOG00000021174	25.6923407315035	2.77350770681462	0.908659142173484	3.05230815174597	0.00227088841958659	0.0206897681880161	=	Full match	Annotated
Glud1	ENSRNOG00000057367	30.2874707262157	2.77058515888936	0.826132882077814	3.35367980018062	0.000797445852020286	0.0118514027156632	=-	Full match	Annotated
Actn4	ENSRNOG00000020433	28.0182206159726	2.76988033588866	0.825034233720875	3.357291397954	0.000787101114169061	0.0117788786937809	=	Full match	Annotated
Ing1	ENSRNOG00000014520	13.2136091228183	2.76833247662728	1.00724848070728	2.74841067487478	0.00598849497204164	0.0352446572478918	=-	Full match	Annotated
Btbd19	ENSRNOG00000042163	13.0556938920184	2.76222900790278	1.05420374382813	2.62020413423338	0.00878771465499854	0.043176215848885	=	Full match	Annotated
Mdm2	ENSRNOG00000006304	22.6881545678993	2.75744321814809	0.906096599503396	3.04321108771334	0.00234068080312158	0.0210762094910305	=	Full match	Annotated
Slc38a3	ENSRNOG00000016827	287.981274383825	2.75161813531404	0.928316857282278	2.96409368603908	0.00303575848576362	0.0240117952051139	=	Full match	Annotated
NA	10:10636000	8.35443903737696	2.7512878725829	1.01880664956244	2.70050050592477	0.00692352317248307	0.037880529524643	n	Ret. introns, half	Novel isoform
Dpysl2	ENSRNOG00000009625	44.8023837764271	2.74676722958932	0.889857916537505	3.08674809600747	0.00202359002051476	0.0195365075345444	=	Full match	Annotated
U2af1l4	ENSRNOG00000024497	29.9412795348883	2.74322439979974	0.712513017664904	3.85006916616067	0.000118084473679027	0.00559200032981697	=	Full match	Annotated
Tpst2	ENSRNOG00000000664	18.1488354943762	2.74138446503193	1.03068369335765	2.6597728116774	0.00781933757309457	0.0404578318133819	=	Full match	Annotated
Kyat1	ENSRNOG00000016097	16.9648379748447	2.73603859258663	0.803349274186446	3.40578958679887	0.000659730043994938	0.0107167775751271	=	Full match	Annotated
Cdkn3	ENSRNOG00000009785	26.560530207201	2.73335369376673	0.802690467556564	3.40524000750528	0.000661059269344611	0.010717599217885	=	Full match	Annotated
NA	ENSRNOG00000064933	12.6803445616652	2.73130181711934	1.01531481351574	2.69010338543336	0.00714298860688781	0.0386092047297667	=-	Full match	Annotated
Inpp5k	ENSRNOG00000056954	32.7214192361941	2.72966314279578	0.664542559809763	4.1075821292427	3.99822626172323e-05	0.00372368139175157	j	Novel junctions	Novel isoform
Arrb2	ENSRNOG00000019308	27.4121995133292	2.72624050753609	0.989018586066394	2.75651089468309	0.00584216664435028	0.0349279891675778	j	Novel junctions	Novel isoform
Atf3	ENSRNOG00000003745	22.1201185417569	2.72543632880782	1.0323182804691	2.64011243467407	0.0082878526348915	0.0417902294640048	=	Full match	Annotated
Naga	ENSRNOG00000008064	62.7504607278983	2.72341938284216	0.735182398313454	3.70441320288656	0.000211880640751355	0.00706508822409276	=-	Full match	Annotated
Pgrmc2	ENSRNOG00000014051	11.8767873202179	2.71609768499254	0.987857528522967	2.74948320640287	0.00596893214144664	0.0352050326835063	=	Full match	Annotated
Gcat	ENSRNOG00000055408	14.0499418115227	2.71527078039868	0.94074693990055	2.88629243979866	0.0038980976844545	0.0278312221389247	=	Full match	Annotated
Pdxp	ENSRNOG00000009570	18.5553495723133	2.71484975687788	0.90184722950961	3.01032111431346	0.00260971622984518	0.0222529414430949	=	Full match	Annotated
Kif5a	ENSRNOG00000005299	24.7902152500255	2.71366032910691	1.03965626622648	2.61015146761571	0.00905021410374583	0.0437731648110776	=	Full match	Annotated
Nmt2	ENSRNOG00000026248	68.5800067719177	2.71282427157257	0.735946468846276	3.68617064747303	0.000227653729839217	0.00722408998750925	=	Full match	Annotated
Mras	ENSRNOG00000014060	17.5279267372933	2.7108244477387	1.03824469401068	2.6109687469405	0.00902861444102967	0.0437731648110776	=	Full match	Annotated
Slc11a2	ENSRNOG00000019550	9.6284749513297	2.70879367553012	1.05246463972011	2.5737621705281	0.0100599398175532	0.046278736561369	=+	Full match	Annotated
Zbtb8os	ENSRNOG00000008226	43.1329537870602	2.70320887475913	0.933741049301935	2.89503056203864	0.00379121619001625	0.0274421192614129	j	Novel junctions	Novel isoform
Map1a	ENSRNOG00000014230	21.1340224977047	2.698974061786	0.897374781944844	3.00763306044396	0.00263290834270964	0.0223144971977676	=	Full match	Annotated
Baiap2	ENSRNOG00000004049	28.5743302238249	2.69799922695133	0.805476288023951	3.34957002095027	0.000809370954965395	0.011881168729457	=	Full match	Annotated
Ggnbp2	ENSRNOG00000027860	27.2503930204067	2.69769979602905	1.00041767816763	2.6965734961523	0.00700569358186701	0.0381805745144403	j	Novel junctions	Novel isoform
NA	11:34275000	9.28839042079443	2.69688455413211	1.06457105392303	2.53330629664771	0.0112992170878949	0.0486690840856808	i	Intronic	Novel loci
Tmub1	ENSRNOG00000013383	18.5352372768135	2.6960805471486	0.986719177163277	2.73236865112886	0.006288073846731	0.0361270391249862	=-	Full match	Annotated
Mfge8	ENSRNOG00000017510	173.030947842979	2.69182704238963	0.928138958287332	2.90024141143345	0.0037287535878334	0.0271541377699562	j	Novel junctions	Novel isoform
Mrpl47	ENSRNOG00000011639	18.1757831292742	2.68867734381475	1.01947456114792	2.63731675735717	0.0083564759891201	0.0418515049592074	=-	Full match	Annotated
NA	1:84182000	12.7028844280007	2.68384692046248	1.04698758025404	2.56339900403716	0.0103652852476771	0.0468521051484182	o	Partial overlap	Novel isoform
Ptges2	ENSRNOG00000014050	44.5912398380965	2.67984800237342	0.824856010678983	3.24886764196274	0.00115865376750693	0.0144521367250641	=-	Full match	Annotated
Cog4	ENSRNOG00000017745	10.7044770342724	2.67960835236855	1.03384161899442	2.59189444798606	0.00954490515251682	0.0450520691991296	=-	Full match	Annotated
NA	15:27916000	13.5959003141229	2.67675589111758	0.99449659472639	2.69156868440965	0.00711168527624351	0.0386092047297667	u	Intergenic	Novel loci
Snx12	ENSRNOG00000004036	71.0850200960517	2.6722405177704	0.675816335893844	3.9540928146344	7.68255846484406e-05	0.00444104862429813	j	Novel junctions	Novel isoform
Fads1	ENSRNOG00000020480	19.818214347789	2.67188555233413	0.981481425141799	2.72229864355111	0.00648295271490624	0.0366204504680548	j	Novel junctions	Novel isoform
NA	ENSRNOG00000015645	14.1088473376293	2.66958762136069	1.03067451393295	2.59013644489356	0.00959378976621083	0.045170989256302	=	Full match	Annotated
Kif1a	ENSRNOG00000023993	105.133895529749	2.66862750997194	0.864544118424268	3.08674531825608	0.00202360892885406	0.0195365075345444	=	Full match	Annotated
Fbxo31	ENSRNOG00000042274	18.2143136774745	2.66844160579855	1.02381220963354	2.60637798679279	0.0091505419008676	0.0441057172013066	=	Full match	Annotated
Spock2	ENSRNOG00000061544	187.935286653531	2.66679145247949	0.844312626128249	3.15853555892982	0.00158563963991666	0.0172161029297687	=	Full match	Annotated
Atp6v0a1	ENSRNOG00000036814	20.6174834892585	2.66462305687755	0.852764614901066	3.12468764570712	0.00177993955048906	0.0183652197263744	=	Full match	Annotated
Pcgf3	ENSRNOG00000000062	20.0735748435482	2.65549264993341	0.908356691601469	2.92340296987483	0.00346228115712091	0.0260043375080533	=	Full match	Annotated
Zmiz1	ENSRNOG00000010488	22.5470844946195	2.65533662851219	0.895698733589172	2.96454212665004	0.00303133735875307	0.0240117952051139	=	Full match	Annotated
NA	10:43709000	15.2444402867372	2.6483468093214	1.03117748696036	2.56827446565774	0.0102206196041831	0.0466354020262724	i	Intronic	Novel loci
Sorbs1	ENSRNOG00000015658	16.839254362809	2.64395985049009	0.778082691942797	3.39804480663665	0.000678693033011323	0.0108150261464749	j	Novel junctions	Novel isoform
NA	ENSRNOG00000069588	68.1762935531214	2.64239852472084	0.845342742691832	3.12583096923104	0.0017730343078407	0.0183273713789711	j	Novel junctions	Novel isoform
Efcab2	ENSRNOG00000042201	15.4470169543377	2.64024787209184	0.987017158509176	2.6749766701926	0.00747344506317501	0.0395469801259678	=	Full match	Annotated
Herpud1	ENSRNOG00000018796	25.2027485258597	2.63989955926902	0.899933650207024	2.93343799141385	0.00335230610011971	0.0255445724829122	=	Full match	Annotated
Pgs1	ENSRNOG00000002949	26.1674084598764	2.63899869761297	0.939071105962733	2.8102224430678	0.00495072699771851	0.0325211549332888	=	Full match	Annotated
Ppil6	ENSRNOG00000043186	33.4020096331183	2.63814789104314	0.8370916638471	3.15156392660603	0.00162398609204588	0.0175189851010664	=-	Full match	Annotated
Hsf2	ENSRNOG00000000808	28.1655764920163	2.63284698105238	0.957165232790122	2.75067134791103	0.00594732784670275	0.0352050326835063	=	Full match	Annotated
Abhd4	ENSRNOG00000009244	73.9341132542315	2.63162125367186	1.01200410666187	2.60040570621038	0.0093113604686294	0.044370564780018	=-	Full match	Annotated
Gapdhs	ENSRNOG00000021009	19.5240108944641	2.62466500137046	0.937805003207274	2.7987321376983	0.00513036772987559	0.0330354162124628	=	Full match	Annotated
NA	7:8533000	15.0435693766943	2.62373938318916	0.968077876682653	2.71025652624149	0.00672311881925918	0.0373373110344478	n	Ret. introns, half	Novel isoform
Pgap2	ENSRNOG00000020371	43.5466415529966	2.62330270988043	1.0222768885077	2.56613715850494	0.0102838154675831	0.0468113613477064	=-	Full match	Annotated
Crtac1	ENSRNOG00000015220	22.0041466135591	2.61732888860027	1.02315711048967	2.55809089509984	0.0105248578079071	0.0471257255052764	=-	Full match	Annotated
Acad8	ENSRNOG00000048164	20.0066188735484	2.61661479676361	0.938069212765248	2.78936219327605	0.00528119664912372	0.0333335770428878	=-	Full match	Annotated
Eef1akmt2	ENSRNOG00000017137	20.5360614843406	2.61113174377453	0.823514932087978	3.17071572358032	0.00152063876653719	0.0169267802192576	=-	Full match	Annotated
Fam3a	ENSRNOG00000060623	31.1187398851035	2.6072868126446	0.99886758504506	2.61024269050335	0.00904780091240314	0.0437731648110776	j	Novel junctions	Novel isoform
NA	ENSRNOG00000070033	92.760723310354	2.6029686918311	0.965967294029545	2.69467580105408	0.00704571476079164	0.0383737369232979	=	Full match	Annotated
Tubg2	ENSRNOG00000006494	12.8666588901162	2.59679345133201	0.972073674104123	2.67139571877126	0.0075536538860854	0.039730659190379	=	Full match	Annotated
Rnf220	ENSRNOG00000019236	12.251129629082	2.59628391007362	0.983247288943225	2.64051977490226	0.00827789616181836	0.0417902294640048	n	Ret. introns, half	Novel isoform
Wdr18	ENSRNOG00000012379	35.5763416546751	2.59389411202579	0.865775106400618	2.99603683779922	0.00273513389731449	0.0226989032943466	=-	Full match	Annotated
NA	ENSRNOG00000050318	20.764997565351	2.58788542426834	0.921111589757301	2.80952433238866	0.00496147685218129	0.032566248218468	=	Full match	Annotated
Sertad1	ENSRNOG00000024363	15.40924472735	2.58687727886736	0.964848992208982	2.68112139801774	0.00733758916229657	0.039084227767934	=-	Full match	Annotated
Mbnl2	ENSRNOG00000010737	151.651688331436	2.58488233139199	0.712891768096878	3.62591131931925	0.000287944166015122	0.00785206617057592	=-	Full match	Annotated
Mapk8ip1	ENSRNOG00000058478	76.555629677851	2.58413287052685	0.933528512328158	2.76813491650318	0.00563781114101961	0.0344683683326232	=	Full match	Annotated
Eif3b	ENSRNOG00000001253	26.9487876576456	2.58364758733783	0.846730815684552	3.05132108041803	0.00227836791299559	0.0207353744264159	=	Full match	Annotated
NA	ENSRNOG00000063848	62.8359209927534	2.58050991100688	0.793773742881472	3.25093886532375	0.00115024588646854	0.0144157185092299	=	Full match	Annotated
NA	ENSRNOG00000063848	62.8359209927534	2.58050991100688	0.793773742881472	3.25093886532375	0.00115024588646854	0.0144157185092299	=	Full match	Annotated
Cnot7	ENSRNOG00000012263	15.9449044526836	2.57992892944715	1.00115295603904	2.57695781037732	0.0099674115570932	0.046260710781592	m	Ret. introns, all	Novel isoform
NA	ENSRNOG00000049056	30.7234958706714	2.5714510395572	0.766142674805496	3.3563605371676	0.000789755407528616	0.0117788786937809	=	Full match	Annotated
Fbxo9	ENSRNOG00000008214	19.7053048764324	2.56216275631793	0.998761770492922	2.56533923505444	0.0103074974663636	0.0468113613477064	=-	Full match	Annotated
Nup50	ENSRNOG00000013423	17.3125696639628	2.56177883319115	0.935994973649342	2.73695789540733	0.00620102291516666	0.0358933958839146	=-	Full match	Annotated
Scamp2	ENSRNOG00000019136	15.0027256227698	2.56053397877613	1.00785464414667	2.54057863765076	0.0110669203463133	0.0483140241368738	j	Novel junctions	Novel isoform
Pigt	ENSRNOG00000014690	29.9183743759735	2.55856757517468	0.925214927499141	2.7653764537614	0.0056857138028095	0.0345555355979912	j	Novel junctions	Novel isoform
Acsl5	ENSRNOG00000016265	101.479853057291	2.55803660344945	0.730527821494048	3.50162790270991	0.000462424953258614	0.00919781574148175	=-	Full match	Annotated
Snrnp70	ENSRNOG00000020763	38.558077935996	2.55572888444291	0.997198183152128	2.56290968798629	0.0103799044691735	0.0468521051484182	=	Full match	Annotated
Prrt2	ENSRNOG00000029366	31.0545777682344	2.55508139613113	0.714220397622494	3.57744108770419	0.000346974387841725	0.00847175677950365	=	Full match	Annotated
NA	ENSRNOG00000063591	18.1707081951027	2.5511038532284	0.944094641282885	2.70216961486174	0.00688886099811943	0.0378106818857749	=	Full match	Annotated
Grina	ENSRNOG00000029941	381.932553337131	2.55036325709658	0.937004735375772	2.7218253663081	0.00649224402237287	0.0366204504680548	=-	Full match	Annotated
Naprt	ENSRNOG00000007939	47.0282007194177	2.54952745816412	0.987235153388387	2.58249257982117	0.00980894714887051	0.0458297631002411	=-	Full match	Annotated
Cdc37l1	ENSRNOG00000010967	38.585196859183	2.54869187579798	0.78629418523021	3.2413973340675	0.00118945269510548	0.0147071139818498	=-	Full match	Annotated
Fundc1	ENSRNOG00000003470	19.6874166570085	2.54554689666599	1.00664913747268	2.52873300329537	0.0114475074109627	0.0489689473943888	m	Ret. introns, all	Novel isoform
Cox15	ENSRNOG00000017230	26.5385654709742	2.54220277689048	0.908495731051715	2.79825506053563	0.00513795220752681	0.0330354162124628	j	Novel junctions	Novel isoform
Abhd8	ENSRNOG00000000054	13.6498578656155	2.54071649045689	0.978578096594924	2.59633492645871	0.00942241688340894	0.0446996435911087	=	Full match	Annotated
Vegfb	ENSRNOG00000021156	50.7440549726838	2.539959199441	0.978464840139499	2.59586149163917	0.00943540922391367	0.0447075184368821	=-	Full match	Annotated
Pcyox1	ENSRNOG00000016704	23.3810241096516	2.53136647703318	1.00005096340584	2.53123747655037	0.0113660865827029	0.0488066279386349	=	Full match	Annotated
Irf3	ENSRNOG00000043388	32.8899259523444	2.53129559357133	0.973026297066081	2.60146678584517	0.00928260533155891	0.0443091104152203	=-	Full match	Annotated
Trmt5	ENSRNOG00000007785	13.651781131348	2.52490928956867	0.998825815562941	2.52787748396914	0.0114754388748962	0.049000065537127	j	Novel junctions	Novel isoform
Abhd17b	ENSRNOG00000012514	15.9511254000891	2.52284019269363	0.95216489219849	2.64958329525105	0.00805911034567234	0.0411624495461679	=	Full match	Annotated
Klf9	ENSRNOG00000014215	25.1965074402223	2.51889884203432	0.906627851397883	2.77831619462226	0.00546414175900488	0.0337923308791119	=-	Full match	Annotated
Atg10	ENSRNOG00000016342	17.7994515584306	2.51671555271897	0.896568072776501	2.80705462210491	0.00499967632183948	0.0327400679137957	=	Full match	Annotated
Bcan	ENSRNOG00000018798	87.2473609587964	2.51659447887744	0.849574323792418	2.96218283486206	0.00305466335877172	0.024095447338031	=-	Full match	Annotated
Ptov1	ENSRNOG00000020358	116.380450475798	2.5157964922755	0.983159141224746	2.55889040419388	0.0105006840055449	0.0470963399117849	=	Full match	Annotated
Gpr162	ENSRNOG00000016143	14.2587183889619	2.50967387009814	0.949242717692845	2.64386950072996	0.00819642501175163	0.0415120449839892	=	Full match	Annotated
Fuca1	ENSRNOG00000009325	17.3150559119866	2.50695632214209	0.860713945912852	2.91264749926095	0.00358378902686448	0.0265365014339029	=	Full match	Annotated
Stradb	ENSRNOG00000010728	30.9525690344294	2.49729177173481	0.920340748030366	2.71344257774015	0.00665881075799711	0.0372623697345533	=	Full match	Annotated
NA	20:43066000	10.7528539324152	2.49723290500282	0.918859495162671	2.71775273385048	0.00657269368620563	0.0369004142516916	u	Intergenic	Novel loci
Pdgfa	ENSRNOG00000001312	52.6715367480821	2.4931025494713	0.840165549021345	2.96739440503763	0.00300335425749475	0.0239943374921586	j	Novel junctions	Novel isoform
Sfxn1	ENSRNOG00000018279	49.2037436928466	2.49090717802775	0.71041965287227	3.50624756502281	0.000454472298990672	0.00919781574148175	=+	Full match	Annotated
Sfxn1	ENSRNOG00000018279	49.2037436928466	2.49090717802775	0.71041965287227	3.50624756502281	0.000454472298990672	0.00919781574148175	j	Novel junctions	Novel isoform
Ccdc97	ENSRNOG00000020675	29.8262780747314	2.48082471924726	0.710044682338332	3.49389944176099	0.000476020282199168	0.00924192998007743	=-	Full match	Annotated
Evl	ENSRNOG00000014476	143.900844607862	2.48004853497664	0.915100893474369	2.71013672116593	0.00672554784885266	0.0373373110344478	=+	Full match	Annotated
Aco2	ENSRNOG00000024128	59.2167152773113	2.47618088120616	0.928787161255596	2.66603693989342	0.00767512590704362	0.0400140577190602	m	Ret. introns, all	Novel isoform
Ubxn6	ENSRNOG00000048509	47.1360090868095	2.47334295356689	0.819505482329244	3.0180920163426	0.00254371654877022	0.0219130854180802	=-	Full match	Annotated
Rxrb	ENSRNOG00000000464	18.6148183376174	2.4728434563439	0.964528470679693	2.56378482493245	0.010353771057653	0.0468350291447637	=	Full match	Annotated
Prmt5	ENSRNOG00000012046	140.896259195403	2.46672324417692	0.695541495073503	3.5464789112492	0.000390415988986639	0.00883147366000622	=+	Full match	Annotated
Marchf5	ENSRNOG00000017396	17.0782359031013	2.46464083846356	0.935702277093427	2.63400111210531	0.00843852115433922	0.0420521309843468	j	Novel junctions	Novel isoform
Khdrbs3	ENSRNOG00000009539	38.9322164144844	2.46381498737707	0.633470849678645	3.8893896832458	0.000100496638178316	0.00502627075963888	j	Novel junctions	Novel isoform
Rbmx	ENSRNOG00000000866	23.6175623541713	2.45167401890342	0.705110459089547	3.47700702393363	0.000507044534318317	0.00940079178634881	=	Full match	Annotated
Ssrp1	ENSRNOG00000008825	34.6419204442694	2.44980033487478	0.666298872585346	3.67672892101583	0.000236243853630857	0.00734049618906624	=	Full match	Annotated
Ssrp1	ENSRNOG00000008825	34.6419204442694	2.44980033487478	0.666298872585346	3.67672892101583	0.000236243853630857	0.00734049618906624	=	Full match	Annotated
NA	9:1091000	19.733368271458	2.44626828825094	0.871896337053003	2.80568708032344	0.00502094255660989	0.0327661725867214	x	Antisense	Novel loci
Bdnf	ENSRNOG00000047466	319.452758084778	2.44578861669942	0.659450859145544	3.70882618891187	0.000208222295084047	0.00706508822409276	=-	Full match	Annotated
Osbpl1a	ENSRNOG00000054058	28.9065178970892	2.44096243875345	0.643529299158378	3.79308672028732	0.000148786165901939	0.00605400797373811	=	Full match	Annotated
Pax6	ENSRNOG00000004410	37.1445094830775	2.43981892758831	0.702482193545647	3.47313988881879	0.000514407162927068	0.00943492525088551	=	Full match	Annotated
Nme6	ENSRNOG00000020721	16.6880848286754	2.43927039581992	0.900374615435815	2.70917277542217	0.00674512042628637	0.0373925922044526	=	Full match	Annotated
Cab39	ENSRNOG00000017297	33.9689745403231	2.43675578711134	0.748558730009035	3.25526333395635	0.0011328727126092	0.0143440167327648	=-	Full match	Annotated
NA	ENSRNOG00000068743	24.6526545999083	2.43632624531474	0.857995602941215	2.83955563054519	0.00451764171605661	0.030652789881699	=	Full match	Annotated
Il33	ENSRNOG00000016456	32.0856676004382	2.429481063429	0.946955937782936	2.56556927993612	0.0103006648660971	0.0468113613477064	=	Full match	Annotated
Il33	ENSRNOG00000016456	32.0856676004382	2.429481063429	0.946955937782936	2.56556927993612	0.0103006648660971	0.0468113613477064	c	Absent exons	Novel isoform
NA	9:93563000	49.3339995017195	2.42844654410827	0.880694492069278	2.75742220029377	0.00582590750923039	0.0348889811564523	x	Antisense	Novel loci
Galk2	ENSRNOG00000009289	30.7083361310512	2.42576668452977	0.695690589448616	3.48684705718437	0.000488750775815628	0.00931668763542318	=-	Full match	Annotated
Nefl	ENSRNOG00000013658	107.415883373457	2.42206442001683	0.934627103345059	2.5914767626021	0.00955649952708809	0.0450520691991296	=+	Full match	Annotated
Ifi35	ENSRNOG00000020678	11.965355989726	2.42162943112234	0.869421676306732	2.78533362707188	0.00534726731403724	0.03339688176862	=	Full match	Annotated
Syngr3	ENSRNOG00000012620	41.6906242192647	2.42131178789585	0.938957052157913	2.57872474819928	0.00991657682445295	0.0461525524389587	=-	Full match	Annotated
Dgkz	ENSRNOG00000017737	24.423483692835	2.4207343013638	0.862656337124028	2.80613982322807	0.00501389304752136	0.0327661725867214	=	Full match	Annotated
NA	ENSRNOG00000070382	25.9946079014118	2.41978627772557	0.881564710210609	2.74487652431944	0.00605336688626362	0.0354468436274531	=	Full match	Annotated
Igf1	ENSRNOG00000004517	18.2822989159469	2.41844665005079	0.924220127477727	2.61674310929684	0.0088773123473849	0.043438683297198	=	Full match	Annotated
Ifnar1	ENSRNOG00000028594	23.1504868136157	2.41162573376481	0.912122866119222	2.64397026249925	0.0081939854668884	0.0415120449839892	=-	Full match	Annotated
Preb	ENSRNOG00000007141	25.2622941346846	2.40862976500023	0.873608277081596	2.75710501856344	0.00583156189937678	0.0348894731196118	=	Full match	Annotated
Ppp2r5c	ENSRNOG00000004973	35.4995524942176	2.40618543421473	0.691361217903027	3.48035928528497	0.00050074178443487	0.00938921674188642	j	Novel junctions	Novel isoform
NA	ENSRNOG00000069579	24.7996658792619	2.40218485749283	0.949369947599577	2.53029376331809	0.01139670629141	0.0488880205397127	=	Full match	Annotated
Camk2b	ENSRNOG00000052080	161.361535653588	2.40046932415447	0.780422505011207	3.07585866468573	0.00209897313843437	0.0199022543510825	=-	Full match	Annotated
Necab2	ENSRNOG00000015084	33.2492954610474	2.38914969212599	0.928084893901394	2.57427925809967	0.0100449161073191	0.046278736561369	=	Full match	Annotated
NA	ENSRNOG00000062793	18.172544748311	2.38227999611917	0.902336817779218	2.64012278916237	0.00828759941113729	0.0417902294640048	=	Full match	Annotated
NA	ENSRNOG00000051669	26.4167860152799	2.38168031018931	0.702199370401462	3.39174372775022	0.000694493644897693	0.0109012092350795	=-	Full match	Annotated
Commd10	ENSRNOG00000003958	25.5182258672213	2.37876967508087	0.943831199021966	2.52033380285144	0.0117243590559596	0.0496725188250391	=+	Full match	Annotated
Clip3	ENSRNOG00000050104	40.3240485855329	2.37872178287783	0.738420763612403	3.22136361827228	0.00127582167356844	0.0153444281006847	=	Full match	Annotated
LOC108348122	ENSRNOG00000050104	40.3240485855329	2.37872178287783	0.738420763612403	3.22136361827228	0.00127582167356844	0.0153444281006847	=	Full match	Annotated
Clk3	ENSRNOG00000030126	17.5599965072598	2.37562556876576	0.861054122969135	2.75897357134067	0.00579832240606475	0.0348398124785912	j	Novel junctions	Novel isoform
Cdip1	ENSRNOG00000003328	80.8599646298644	2.37002455285533	0.772304857958155	3.06876815344821	0.00214943330315305	0.0201527404329182	=-	Full match	Annotated
Nudt16	ENSRNOG00000012962	19.9496486532568	2.36663027093438	0.852493019680692	2.77612862076081	0.00550104414528857	0.0339042294307418	=	Full match	Annotated
NA	ENSRNOG00000062521	28.8108193299068	2.36354039423508	0.904019320613929	2.61447995672258	0.00893634035949556	0.0436396301909871	=-	Full match	Annotated
C1qa	ENSRNOG00000012807	55.7292019426888	2.35437104871494	0.85101910536186	2.76653136678271	0.00566561342092765	0.0345349438986314	=	Full match	Annotated
Ank3	ENSRNOG00000053288	157.854540708926	2.34686976062792	0.760951490327359	3.08412532265138	0.0020415157810706	0.019601357705537	=	Full match	Annotated
Ank3	ENSRNOG00000053288	157.854540708926	2.34686976062792	0.760951490327359	3.08412532265138	0.0020415157810706	0.019601357705537	=	Full match	Annotated
Wdr27	ENSRNOG00000015609	12.9483927913797	2.33886544396842	0.911874655155579	2.56489796129861	0.0103206151002817	0.0468113613477064	=	Full match	Annotated
Dbnl	ENSRNOG00000012378	31.7060575784758	2.33785989742088	0.926809577954711	2.52248137376837	0.0116530121313556	0.0494810271960599	=	Full match	Annotated
Lnpk	ENSRNOG00000001593	21.597785429574	2.33742234963831	0.886720670976953	2.63603006690149	0.00838822985186875	0.0419261434814334	j	Novel junctions	Novel isoform
Dnajb2	ENSRNOG00000019506	118.814944735235	2.32578118745066	0.725215761499638	3.2070196359788	0.00134117840967846	0.0155058723171377	j	Novel junctions	Novel isoform
Tmub2	ENSRNOG00000020916	43.8382150950913	2.31932755950123	0.750652524545286	3.08974856363293	0.002003260045327	0.0195038394410772	=-	Full match	Annotated
Rbm4	ENSRNOG00000050741	47.9227516010308	2.31772521345009	0.618146159931536	3.7494776538073	0.000177203285410604	0.00665839403172329	j	Novel junctions	Novel isoform
Cited1	ENSRNOG00000003189	14.3554714378387	2.31083349393564	0.884129937523122	2.61368085827906	0.00895726619953279	0.0436701272553097	=+	Full match	Annotated
Usp3	ENSRNOG00000017714	21.6630824596742	2.30487107820542	0.858798912500883	2.68383092322913	0.00727839043364318	0.0389326538703236	j	Novel junctions	Novel isoform
NA	2:174206000	33.9620391635281	2.29568617603246	0.73592864906281	3.1194412378917	0.00181194398224803	0.0184596511075002	x	Antisense	Novel loci
Atp9a	ENSRNOG00000049484	71.5626314565428	2.28626254759194	0.792293009624	2.88562756432363	0.00390634119246802	0.0278663420215038	=-	Full match	Annotated
Eral1	ENSRNOG00000010673	20.2958144202503	2.27866050233628	0.782197586626331	2.91315204916994	0.00357800336397351	0.0265320458208717	=-	Full match	Annotated
Hdgf	ENSRNOG00000042261	72.382141331579	2.27625526593772	0.871108873358582	2.61305484946051	0.00897368993266384	0.0436802955955797	m	Ret. introns, all	Novel isoform
NA	20:19085000	19.7019737587072	2.26826418862417	0.801697082406398	2.82932823182502	0.00466458318251354	0.0312538259279204	x	Antisense	Novel loci
Prps2	ENSRNOG00000004160	15.3275364661395	2.26556933817976	0.871686672440869	2.59906387215464	0.00934783780869876	0.0444519437771798	=-	Full match	Annotated
Pcid2	ENSRNOG00000025222	35.1671706526307	2.26485912926023	0.718492199150123	3.15223899708201	0.00162023598457414	0.0175010541529645	=-	Full match	Annotated
Ccdc106	ENSRNOG00000015997	43.5823071072276	2.26378357979442	0.841721735002945	2.68946789141247	0.00715660314286763	0.0386263023461149	=	Full match	Annotated
Ca11	ENSRNOG00000021017	45.4614236025062	2.25977035275211	0.590405594980205	3.82748803867259	0.000129457673042384	0.00572740134807628	=	Full match	Annotated
Tmod3	ENSRNOG00000032436	14.6947883227876	2.25869777896782	0.875635014526159	2.57949686969758	0.00989443552929357	0.0461263396031917	=-	Full match	Annotated
NA	16:1896000	12.54493734149	2.24946872123257	0.861882137581002	2.60994934591176	0.00905556303676377	0.043773777032384	x	Antisense	Novel loci
NA	9:3292000	11.7379694472445	2.24841962863537	0.855040907925003	2.62960474498441	0.00854841929219186	0.0424232389029912	x	Antisense	Novel loci
Hexim2	ENSRNOG00000021287	23.497439244605	2.23984461233356	0.814279847949702	2.75070618286001	0.00594669549815059	0.0352050326835063	j	Novel junctions	Novel isoform
Clstn1	ENSRNOG00000016398	75.9443982246011	2.2340321802833	0.81872554784823	2.72867041483531	0.00635902241144569	0.0363583395994119	=	Full match	Annotated
Erlec1	ENSRNOG00000007283	34.7456053351149	2.23252878069645	0.832539872531097	2.68158781862194	0.00732736794949846	0.039084227767934	=-	Full match	Annotated
Zrsr2	ENSRNOG00000033176	25.7120019544494	2.22890509319412	0.799746489783683	2.78701453731544	0.00531960925441628	0.0333878811250486	j	Novel junctions	Novel isoform
Dhrsx	ENSRNOG00000028323	48.8238130433327	2.22874688815098	0.776526798736519	2.87014806414583	0.00410279632530403	0.0288020425449735	=+	Full match	Annotated
Gnao1	ENSRNOG00000019482	22.3453440736472	2.22829307681765	0.822086687692165	2.71053297684836	0.00671751683436145	0.0373373110344478	=+	Full match	Annotated
Gadd45g	ENSRNOG00000013090	433.57019105564	2.22606606940783	0.628270179445384	3.54316684483246	0.000395352490497308	0.00883147366000622	=	Full match	Annotated
NA	8:103760000	23.4637852389665	2.22582103192981	0.821884873737478	2.70819077349363	0.00676511225641596	0.037429155731537	x	Antisense	Novel loci
Nudt5	ENSRNOG00000017741	33.6906125249364	2.22374189432513	0.734390803370754	3.02800890768029	0.00246170830898072	0.0215162033846469	=	Full match	Annotated
Desi1	ENSRNOG00000005577	59.1446064807602	2.2237059762064	0.821221424900064	2.70780316828316	0.00677301786308479	0.0374343194916344	j	Novel junctions	Novel isoform
Pltp	ENSRNOG00000016488	59.5425894946557	2.22012323925834	0.852836223992825	2.60322342883623	0.00923517465349599	0.0442822073200101	=-	Full match	Annotated
S100a3	ENSRNOG00000012008	51.8469892542381	2.2188716630219	0.840560564244773	2.63975227652455	0.00829666477649101	0.0417902294640048	j	Novel junctions	Novel isoform
Pnpo	ENSRNOG00000046493	39.3890875289136	2.2108787525897	0.717969618717256	3.07934861720154	0.00207453770495734	0.0197151644477919	=	Full match	Annotated
Fv1	ENSRNOG00000019132	74.665911936584	2.20678347881162	0.61952885819084	3.56203500391558	0.000367991304726595	0.00875675967332688	=-	Full match	Annotated
Grn	ENSRNOG00000021031	92.0446311875824	2.20561518430197	0.86549769548826	2.54837788222844	0.0108225170111759	0.0476941838000403	=-	Full match	Annotated
NA	ENSRNOG00000066151	21.0170618712211	2.20218316785121	0.85057367494303	2.58905634247228	0.00962393465352399	0.0452173880413891	=	Full match	Annotated
Wdr41	ENSRNOG00000025462	21.4084742899049	2.19953628658691	0.852810236113229	2.57916262428032	0.00990401491250719	0.046131163793235	=	Full match	Annotated
NA	ENSRNOG00000070630	13.7398326226492	2.18831815396983	0.849457328926652	2.57613664565696	0.00999111534161411	0.0462682479521599	=	Full match	Annotated
Bcl7c	ENSRNOG00000018916	29.3493239194472	2.18714873548468	0.836167855097112	2.6156814354346	0.0089049596357103	0.0435480581484969	=	Full match	Annotated
NA	ENSRNOG00000071066	36.9861439273711	2.18471287873749	0.847863020239849	2.57672858301977	0.00997402340097443	0.0462657798267668	=-	Full match	Annotated
Glmn	ENSRNOG00000002054	24.2268144508193	2.18139558678587	0.796217398880879	2.73969846658956	0.00614955741384671	0.0357928854140558	=	Full match	Annotated
Anapc7	ENSRNOG00000001283	25.8272602147016	2.17744317178334	0.80105477042907	2.71822009201323	0.00656341630283608	0.0368730264412681	=-	Full match	Annotated
Pcsk2	ENSRNOG00000005438	28.1307706855245	2.17082572044143	0.831391581282381	2.61107493666586	0.00902581136197045	0.0437731648110776	=	Full match	Annotated
NA	ENSRNOG00000063635	33.7571878915407	2.15336139480681	0.816485954735133	2.63735264803833	0.00835559179693421	0.0418515049592074	=	Full match	Annotated
NA	ENSRNOG00000064939	28.9587527435731	2.15222832231165	0.825893413760144	2.60593956369375	0.0091622626574457	0.0441368308015574	c	Absent exons	Novel isoform
Prkcg	ENSRNOG00000054371	29.2918867964812	2.14566475051083	0.840014085128853	2.55431996736305	0.0106395434865639	0.0472801371277426	=	Full match	Annotated
Mobp	ENSRNOG00000018700	21.7896329149693	2.14353487561821	0.806610624003011	2.65745926452143	0.00787321047332234	0.0406112308845464	=	Full match	Annotated
Coq2	ENSRNOG00000002194	30.1989239217865	2.13992065135972	0.819610214330386	2.6109004182043	0.00903041851850003	0.0437731648110776	=	Full match	Annotated
Pitpnb	ENSRNOG00000000665	19.3578422967968	2.13639290224174	0.759368072067444	2.81338257536326	0.00490232873024939	0.0322537829018449	=	Full match	Annotated
Cdc42se2	ENSRNOG00000042449	36.1884946173176	2.13455224139585	0.75332600689999	2.83350398346094	0.00460407341420028	0.0310364242874328	m	Ret. introns, all	Novel isoform
LOC100362023	ENSRNOG00000042449	36.1884946173176	2.13455224139585	0.75332600689999	2.83350398346094	0.00460407341420028	0.0310364242874328	m	Ret. introns, all	Novel isoform
Sfxn4	ENSRNOG00000036572	61.320609927138	2.13086700498522	0.637554928666086	3.34224850154244	0.000831026253938887	0.0120016948533896	j	Novel junctions	Novel isoform
Twnk	ENSRNOG00000014935	17.4292217628826	2.12428664659845	0.809236429834601	2.62505068763727	0.00866360689443425	0.042893297689987	=	Full match	Annotated
NA	7:17520000	20.5777852209053	2.12074675283029	0.834477658722089	2.54140626853688	0.0110407545062671	0.0482827659577228	i	Intronic	Novel loci
Scd2	ENSRNOG00000046005	89.1044102233827	2.12052298173901	0.694465839383939	3.05345902056194	0.00226219616423718	0.02063300135869	=	Full match	Annotated
Ccdc130	ENSRNOG00000008319	18.3346524662683	2.11919861049125	0.823503670790947	2.57339303473394	0.0100706771042636	0.046278736561369	=-	Full match	Annotated
Vti1a	ENSRNOG00000042786	22.0716732168816	2.11664975975449	0.737036981451984	2.87183657404087	0.00408093951057882	0.0286966736389863	j	Novel junctions	Novel isoform
Ttc3	ENSRNOG00000001682	122.26292475286	2.1135831938941	0.510109147548105	4.14339402469701	3.42203242232853e-05	0.00369042722294935	=	Full match	Annotated
Tpmt	ENSRNOG00000016468	27.3364902268915	2.10689993678388	0.727718058270766	2.89521458597631	0.00378899419123292	0.0274421192614129	j	Novel junctions	Novel isoform
Gmpr2	ENSRNOG00000020216	16.285765676716	2.103789118421	0.766225102323904	2.74565413223916	0.00603903924841545	0.0353980608253275	j	Novel junctions	Novel isoform
Mtg2	ENSRNOG00000059919	33.4024522445701	2.10135296668956	0.63500171345753	3.30920834094742	0.000935601880327009	0.0128368589104915	=+	Full match	Annotated
Stx5	ENSRNOG00000018847	65.9741172063645	2.10061362469418	0.826951660172067	2.54018913784767	0.0110792535719653	0.0483426878918342	j	Novel junctions	Novel isoform
Efhd1	ENSRNOG00000015596	31.2940320998982	2.09970732744602	0.810474326602775	2.59071417628644	0.0095777002784543	0.0451266350387881	=+	Full match	Annotated
Rrp36	ENSRNOG00000017836	21.8791633439159	2.09498469208328	0.746730907377372	2.80554169030069	0.00502320827653745	0.0327661725867214	=	Full match	Annotated
Pdha1	ENSRNOG00000025383	35.4602696069859	2.09222086934895	0.632810216617017	3.3062375012431	0.000945579023182529	0.0128521315406578	j	Novel junctions	Novel isoform
Acsbg1	ENSRNOG00000011381	205.982502504188	2.08991231167882	0.819717729212018	2.54955118963673	0.0107861675004273	0.0476233660825803	=-	Full match	Annotated
Gnai2	ENSRNOG00000016592	70.1957955495978	2.08048141862056	0.777868382040437	2.67459311453593	0.00748199955336361	0.0395541459771103	=	Full match	Annotated
Msi1	ENSRNOG00000001156	19.659525223343	2.07971673115254	0.803955091862801	2.58685684337634	0.00968558230054562	0.0454062750402038	=	Full match	Annotated
Msi1	ENSRNOG00000001156	19.659525223343	2.07971673115254	0.803955091862801	2.58685684337634	0.00968558230054562	0.0454062750402038	=	Full match	Annotated
Galk1	ENSRNOG00000006359	50.1389153573649	2.07859954155813	0.750712576012823	2.76883538117607	0.00562570518327337	0.0344517866638369	j	Novel junctions	Novel isoform
Ralyl	ENSRNOG00000011400	20.6655169398821	2.07714021626713	0.80781063326455	2.57132071643193	0.0101311456253504	0.0463678485392101	j	Novel junctions	Novel isoform
NA	ENSRNOG00000062415	35.1645174471033	2.07408640388085	0.796810105966401	2.60298707101025	0.00924154387378327	0.0442822073200101	m	Ret. introns, all	Novel isoform
Snrnp35	ENSRNOG00000001060	32.6056277635884	2.07182777599402	0.697464950591238	2.97051167121408	0.00297304108325732	0.0239155761610968	=	Full match	Annotated
NA	7:7955000	37.2278835861944	2.06691548410458	0.591943840161266	3.49174253344959	0.000479880573822313	0.00925691171172592	i	Intronic	Novel loci
Rrp9	ENSRNOG00000012927	30.9542513584308	2.04802089739411	0.777374577063243	2.63453547082939	0.00842525001923687	0.0420359795602639	=	Full match	Annotated
Maz	ENSRNOG00000055082	35.5139407179881	2.0480173465259	0.805420601835003	2.54279235204547	0.010997056081175	0.0481534703727544	=	Full match	Annotated
Pak1	ENSRNOG00000029784	22.7727850205581	2.03676378818339	0.761613889508902	2.67427342941018	0.00748913623948382	0.0395550976429448	=	Full match	Annotated
Mterf4	ENSRNOG00000037376	25.8260381428503	2.03412806930795	0.677224824476675	3.00362301526649	0.00266785671397044	0.0224997806933038	=	Full match	Annotated
Hbs1l	ENSRNOG00000014531	46.8264063454482	2.02980341783699	0.745009060451116	2.7245352111663	0.00643920638332474	0.0366204504680548	j	Novel junctions	Novel isoform
G3bp1	ENSRNOG00000013186	54.3700937709593	2.02407720654251	0.796958486677088	2.53975237152174	0.0110930979786581	0.0483527546838858	=-	Full match	Annotated
Exosc5	ENSRNOG00000020635	52.4172135677371	2.02061714366149	0.644834837760736	3.13354214961202	0.00172710111507635	0.0181410545696366	=	Full match	Annotated
Noc4l	ENSRNOG00000037478	18.363868056777	2.01794239806854	0.722291022564122	2.79380794586769	0.00520914054159445	0.0331282367372114	=	Full match	Annotated
Pfkm	ENSRNOG00000057988	54.0927957059518	2.016860714516	0.732874021058456	2.75198827706179	0.0059234641304268	0.035188147655023	=-	Full match	Annotated
Cbx5	ENSRNOG00000036841	73.0075086750898	2.00810364079321	0.686350372459613	2.92577045394024	0.00343604365442004	0.0259118413926107	=-	Full match	Annotated
Ctps1	ENSRNOG00000009963	35.9848070939968	2.00530260888575	0.719548730164003	2.78688923324025	0.00532166656920364	0.0333878811250486	j	Novel junctions	Novel isoform
Slc25a51	ENSRNOG00000039278	75.5680723347329	1.98975674840794	0.558217250646396	3.56448451943016	0.000364571966464032	0.00870610319914962	=-	Full match	Annotated
Stom	ENSRNOG00000019147	101.299298910194	1.98529539653292	0.771713921833512	2.57257947584522	0.0100943776477728	0.0463019105576227	=	Full match	Annotated
Pip5k1c	ENSRNOG00000020577	28.5813406414777	1.98014684752655	0.762206065773218	2.59791536232107	0.00937916089484552	0.044566965204419	=	Full match	Annotated
NA	3:136132000	153.545093243063	1.97884495790664	0.663851581096083	2.9808544775014	0.00287445350328211	0.0233692233409415	o	Partial overlap	Novel isoform
Ptms	ENSRNOG00000060098	115.739669415682	1.9741251111298	0.754421779141037	2.61673929055638	0.00887741165450969	0.043438683297198	=-	Full match	Annotated
Arf3	ENSRNOG00000054775	106.441843779251	1.96805248389983	0.690157978330095	2.85159709181618	0.00435001992612523	0.0299938046009519	m	Ret. introns, all	Novel isoform
Fkbp11	ENSRNOG00000054775	106.441843779251	1.96805248389983	0.690157978330095	2.85159709181618	0.00435001992612523	0.0299938046009519	m	Ret. introns, all	Novel isoform
Slc25a19	ENSRNOG00000003918	43.7222285436009	1.9649424946064	0.662110640686208	2.96769508577893	0.00300041811450882	0.0239943374921586	m	Ret. introns, all	Novel isoform
RGD1306063	ENSRNOG00000039871	46.2859974108815	1.96486285010528	0.709493870077335	2.76938664726041	0.00561619428401304	0.0344517866638369	=	Full match	Annotated
Srr	ENSRNOG00000002991	29.2238691890018	1.96024514091212	0.762291946657498	2.57151495500827	0.0101254642065421	0.0463678485392101	j	Novel junctions	Novel isoform
Ube2l6	ENSRNOG00000030467	29.484836226816	1.94840019583896	0.708440752502247	2.75026555002252	0.00595469864171736	0.0352050326835063	m	Ret. introns, all	Novel isoform
Timm50	ENSRNOG00000037638	53.0149090074956	1.94275642281715	0.745369321945391	2.60643464336125	0.00914902822712613	0.0441057172013066	j	Novel junctions	Novel isoform
Sh3glb1	ENSRNOG00000012957	55.3081417444229	1.94161031268015	0.706141440469094	2.74960539263965	0.00596670713873197	0.0352050326835063	=	Full match	Annotated
Rbm39	ENSRNOG00000019848	80.0478691816663	1.94083630266976	0.61198016955774	3.17140391015013	0.00151704047693083	0.0169093527628115	j	Novel junctions	Novel isoform
LOC100910882	ENSRNOG00000019848	80.0478691816663	1.94083630266976	0.61198016955774	3.17140391015013	0.00151704047693083	0.0169093527628115	j	Novel junctions	Novel isoform
Arl8b	ENSRNOG00000055860	128.344812606537	1.93641105962985	0.691594114346733	2.79992414547794	0.00511146163398257	0.0329984787950266	m	Ret. introns, all	Novel isoform
Tle5	ENSRNOG00000052025	273.094783730564	1.92877640939473	0.698127162629074	2.76278665641824	0.00573102127587276	0.0346620586429837	=-	Full match	Annotated
Aamdc	ENSRNOG00000012584	79.2510313416109	1.90757976519528	0.703503461211998	2.71154282867194	0.00669708887433841	0.0373373110344478	j	Novel junctions	Novel isoform
Trex1	ENSRNOG00000022540	16.5214574198291	1.90726510674645	0.676325686265851	2.82003943584769	0.00480177479435216	0.0318393369030333	=-	Full match	Annotated
Lrrc4c	ENSRNOG00000029798	44.8355609619465	1.90650475937802	0.715121750611651	2.66598625723154	0.00767628308425778	0.0400140577190602	=	Full match	Annotated
Lrrc4c	ENSRNOG00000029798	44.8355609619465	1.90650475937802	0.715121750611651	2.66598625723154	0.00767628308425778	0.0400140577190602	=	Full match	Annotated
Pdf	ENSRNOG00000022303	26.945702610321	1.88300173350925	0.732553299826917	2.57046379281092	0.0101562442767977	0.0464174697536086	=-	Full match	Annotated
NA	ENSRNOG00000067661	32.3696400431088	1.88054640523201	0.719628865210307	2.61321702914521	0.00896943246805663	0.0436802955955797	=+	Full match	Annotated
Metrn	ENSRNOG00000019692	43.5453036038332	1.87511963914078	0.61480882935983	3.04992308111979	0.00228899981606769	0.0207622284676777	=	Full match	Annotated
Mapt	ENSRNOG00000005133	228.008037602098	1.87148376120568	0.530945811134734	3.52481123677377	0.000423784655750998	0.0090385826577732	=	Full match	Annotated
Odf2	ENSRNOG00000014584	73.8838951381935	1.8543256069569	0.619665605962702	2.99246172308701	0.00276737367605409	0.0228533262588033	j	Novel junctions	Novel isoform
NA	ENSRNOG00000063621	38.3303799336319	1.8542975568859	0.696912081738404	2.66073383641229	0.00779705655399633	0.040412284399351	=-	Full match	Annotated
Gatc	ENSRNOG00000045621	34.0329000455063	1.84524384906928	0.672830994413559	2.74250720372595	0.00609721125000157	0.0356100273692316	m	Ret. introns, all	Novel isoform
Crcp	ENSRNOG00000000901	27.31377606898	1.83925851680089	0.694026090947186	2.65012877871885	0.00804610952203785	0.0411624495461679	=	Full match	Annotated
Lactb2	ENSRNOG00000007829	22.7277814658515	1.83664327637616	0.642299589543485	2.85948069448645	0.0042433524539644	0.0294595099955941	=	Full match	Annotated
Tmem255b	ENSRNOG00000026336	29.9628892391712	1.82753407451609	0.719808957908154	2.53891543643345	0.0111196696851262	0.048418218857521	=	Full match	Annotated
Maged1	ENSRNOG00000006756	74.1524726218957	1.82574230141867	0.720105622180412	2.53538126239105	0.0112325000509277	0.0485649519714428	=-	Full match	Annotated
Arfip2	ENSRNOG00000018440	46.4586404233893	1.82377859167599	0.652943437049379	2.79316474933504	0.00521951011728704	0.0331690172881728	=	Full match	Annotated
Atxn7l1	ENSRNOG00000010415	23.367922738871	1.82133379965526	0.715671346975801	2.54493044517101	0.0109299507206232	0.0479658884504	j	Novel junctions	Novel isoform
Uchl5	ENSRNOG00000003545	25.8520051353805	1.81794110396658	0.632249296224232	2.8753548874206	0.0040357360710809	0.0284743600570708	=-	Full match	Annotated
Nkiras1	ENSRNOG00000008565	25.4054095683607	1.80625743807297	0.676072901317559	2.67169033776219	0.00754702577036324	0.039730659190379	=	Full match	Annotated
Tarbp2	ENSRNOG00000042355	128.226042165572	1.80374609304319	0.686785518681136	2.6263601138635	0.00863034578040752	0.0427538760823734	=-	Full match	Annotated
Smarca2	ENSRNOG00000011931	271.258603663458	1.78303756114535	0.619742186167954	2.87706339981532	0.00401394940055032	0.0283726976340039	j	Novel junctions	Novel isoform
NA	7:9531000	24.6876197050244	1.77956390971039	0.681779285826944	2.61017597146843	0.00904956582746559	0.0437731648110776	i	Intronic	Novel loci
Paqr3	ENSRNOG00000002035	16.5295146538135	1.77847019169748	0.706338232473264	2.51787332177973	0.0118065775926994	0.0499307433814361	=	Full match	Annotated
Derl1	ENSRNOG00000005551	74.1245938622458	1.76041801278495	0.680299965512869	2.5877085139315	0.00966167000536136	0.0453438510553969	=-	Full match	Annotated
Drg1	ENSRNOG00000018590	28.7061873832295	1.75248674949572	0.630880091544558	2.77784443190335	0.00547208101637919	0.0338002822986665	j	Novel junctions	Novel isoform
Abcf1	ENSRNOG00000000799	114.564551912126	1.75045425437661	0.633347640958537	2.76381270123213	0.00571303222866962	0.0346001706218994	=-	Full match	Annotated
Mbd3	ENSRNOG00000028956	177.286306835413	1.74726753507997	0.652402792430092	2.67820364252533	0.00740182011097408	0.0392895210435357	j	Novel junctions	Novel isoform
Ehbp1l1	ENSRNOG00000056038	66.6736966343628	1.73288392116095	0.621411476510173	2.78862555112881	0.00529322260870926	0.0333535284681793	j	Novel junctions	Novel isoform
NA	ENSRNOG00000068180	47.4242814803221	1.71913883327532	0.618796977045295	2.77819526766932	0.00546617583745492	0.0337923308791119	=	Full match	Annotated
Dpagt1	ENSRNOG00000009799	68.6403859334818	1.71829824088904	0.501323680416985	3.4275225927086	0.000609115616401116	0.0101908325282917	j	Novel junctions	Novel isoform
Smim19	ENSRNOG00000024930	65.428618146746	1.71529327826307	0.680705217792868	2.51987678869977	0.0117395919580533	0.0496725188250391	=	Full match	Annotated
Mkrn1	ENSRNOG00000009280	53.2963908921084	1.70013469115636	0.664227140692377	2.55956823652851	0.0104802279007727	0.0470515641479788	j	Novel junctions	Novel isoform
Acp2	ENSRNOG00000013594	56.4831199310773	1.69848856972759	0.644119310537999	2.63691608361956	0.008366352552881	0.04186672662582	=-	Full match	Annotated
Cops2	ENSRNOG00000008744	33.8474244464548	1.69701690610868	0.662901120762764	2.55998497054283	0.0104676690115373	0.0470308241747533	=-	Full match	Annotated
Ydjc	ENSRNOG00000001861	76.5061887257557	1.69603723966698	0.648737320590908	2.61436668715487	0.00893930386995048	0.0436396301909871	=	Full match	Annotated
Pkn3	ENSRNOG00000025892	116.396088421721	1.69406707441653	0.571576476225693	2.96385023680998	0.00303816108745577	0.0240117952051139	=+	Full match	Annotated
Ube2m	ENSRNOG00000027514	55.389423294441	1.69165576469446	0.637988478264095	2.65154594844297	0.00801242101313103	0.0410765216709873	=	Full match	Annotated
Rab10	ENSRNOG00000047088	28.7794351499855	1.68966444455979	0.647492451285611	2.60955080048412	0.00906611838266265	0.0437995413737627	=	Full match	Annotated
Entr1	ENSRNOG00000018876	92.0709335168297	1.68618662807072	0.622233152643933	2.70989519106454	0.00673044723308481	0.0373373110344478	=+	Full match	Annotated
Pak1ip1	ENSRNOG00000023799	24.500288064049	1.68321052348449	0.630668696084463	2.66892987385419	0.00760933356860961	0.0399137553375858	=-	Full match	Annotated
Acy1	ENSRNOG00000011189	55.7880974269095	1.66867673467128	0.655553303303435	2.5454478320261	0.0109137670022758	0.0479429978723492	j	Novel junctions	Novel isoform
Cir1	ENSRNOG00000018719	55.9706756105774	1.65988519232393	0.606572775948613	2.73649800673637	0.00620969711606398	0.0358933958839146	j	Novel junctions	Novel isoform
Sybu	ENSRNOG00000004200	55.0310074520046	1.65927596090431	0.616080672166185	2.69327709157013	0.00707534394723781	0.0385100863413944	j	Novel junctions	Novel isoform
NA	ENSRNOG00000016974	79.6497420058673	1.65565083009431	0.515508351147585	3.21168575913199	0.00131958628691014	0.0154264606093177	=	Full match	Annotated
Mrps27	ENSRNOG00000017272	42.1625248160744	1.65157248616758	0.522575813852374	3.16044570450431	0.00157527961934911	0.0171485089884007	=	Full match	Annotated
Faap20	ENSRNOG00000036876	26.1137972298306	1.64031267637057	0.649966301889655	2.52368879986803	0.0116130682310158	0.0494366368270056	=-	Full match	Annotated
Cisd3	ENSRNOG00000036894	71.0334369502946	1.63931215805329	0.573099175227772	2.86043363681647	0.00423062087026113	0.0294282689913102	=	Full match	Annotated
NA	ENSRNOG00000067344	144.222668201851	1.63723021185703	0.554284542036599	2.95377209301451	0.00313915740812713	0.0245222902096194	j	Novel junctions	Novel isoform
Gnb5	ENSRNOG00000047799	66.574879052474	1.63356655130756	0.62944071859225	2.59526672338746	0.00945175392987592	0.0447343881650028	j	Novel junctions	Novel isoform
NA	ENSRNOG00000063969	75.3536026017344	1.63250349838327	0.61674120902089	2.64698300438682	0.0081213434516946	0.0412616605518526	=	Full match	Annotated
Rab8b	ENSRNOG00000018009	34.2715904401032	1.6259001496787	0.6267774514869	2.59406292587837	0.00948491254769703	0.0448659915207655	=	Full match	Annotated
Lrrc23	ENSRNOG00000026309	35.5807926791202	1.62412494162335	0.559613165937421	2.90222789684146	0.00370518886408461	0.0270766286475652	j	Novel junctions	Novel isoform
Agap2	ENSRNOG00000025584	29.9478619060477	1.60848556814047	0.624822933037143	2.57430622836127	0.0100441330489808	0.046278736561369	=	Full match	Annotated
Vps45	ENSRNOG00000021173	24.4852726186745	1.60267016488118	0.628832374822881	2.54864448627124	0.0108142479696267	0.0476941838000403	=+	Full match	Annotated
NA	ENSRNOG00000065068	39.9471128217685	1.59074720710561	0.623254415666847	2.55232400624647	0.0107006955714035	0.0473815268248832	=	Full match	Annotated
Srrm2	ENSRNOG00000058561	63.0617346739293	1.57681873024735	0.526246412779437	2.99635055357276	0.00273232130175062	0.0226980348377341	=	Full match	Annotated
Tymp	ENSRNOG00000032394	40.9169155387925	1.57599137068152	0.526265404029121	2.99467029110336	0.00274741645223248	0.0227779051030364	m	Ret. introns, all	Novel isoform
Kat5	ENSRNOG00000061012	69.3697764094486	1.56644473343558	0.610986038984657	2.56379791596992	0.0103533805769062	0.0468350291447637	j	Novel junctions	Novel isoform
Ppie	ENSRNOG00000014762	58.8643246325159	1.56541400537866	0.586015261368887	2.67128538891969	0.00755613734671486	0.039730659190379	j	Novel junctions	Novel isoform
Ppie	ENSRNOG00000014762	58.8643246325159	1.56541400537866	0.586015261368887	2.67128538891969	0.00755613734671486	0.039730659190379	j	Novel junctions	Novel isoform
Mrto4	ENSRNOG00000017979	48.7522072045166	1.56474051245419	0.511714434637186	3.05783930751068	0.00222939090253796	0.0205123540560628	=-	Full match	Annotated
Yif1b	ENSRNOG00000055286	116.97279655677	1.562815907669	0.509191253549405	3.06921200388877	0.00214624226493176	0.0201453557275005	j	Novel junctions	Novel isoform
Pigh	ENSRNOG00000010914	22.8347843566258	1.55956068185905	0.597383841378396	2.6106509313351	0.00903700843142897	0.0437731648110776	=-	Full match	Annotated
Pcbp1	ENSRNOG00000017708	68.9468694349309	1.55097982814883	0.578631313913263	2.68042843664925	0.00735279844498679	0.0391308930577011	=-	Full match	Annotated
Tmem60	ENSRNOG00000013510	42.4063975692781	1.55043377482366	0.558753564948731	2.77480784389434	0.00552343320777866	0.0340172058395303	=-	Full match	Annotated
NA	ENSRNOG00000066458	28.7967770833059	1.52032802250291	0.600539880881377	2.53160209821805	0.0113542756465315	0.0487809013168768	=	Full match	Annotated
Czib	ENSRNOG00000012724	141.294120391748	1.5135092108986	0.528830666859733	2.8619921380241	0.00420987349686853	0.0293814818074538	=-	Full match	Annotated
Mapk1	ENSRNOG00000001849	41.0629269042458	1.50909644989923	0.556886194970652	2.7098830309104	0.00673069398390009	0.0373373110344478	=-	Full match	Annotated
Cox19	ENSRNOG00000050052	35.1310484760384	1.50715042911254	0.560892832354127	2.68705596180802	0.00720848745303259	0.0388063852481176	j	Novel junctions	Novel isoform
Arfrp1	ENSRNOG00000013992	42.2393205271097	1.50681606318847	0.586758653833197	2.5680338131269	0.0102277179014335	0.0466424001359172	m	Ret. introns, all	Novel isoform
Snx10	ENSRNOG00000011944	63.128178865866	1.50439232862862	0.589727819120994	2.55099433984811	0.010741607028445	0.0475124802704095	j	Novel junctions	Novel isoform
Clpb	ENSRNOG00000019693	38.8759819153496	1.49679094114622	0.57799024227412	2.58964742251885	0.00960742758646953	0.0451904927215418	j	Novel junctions	Novel isoform
Lin37	ENSRNOG00000020929	55.1841308709736	1.48918455191823	0.533674413806775	2.79043647848071	0.00526370277770603	0.0332917236848825	m	Ret. introns, all	Novel isoform
Naa50	ENSRNOG00000039017	50.7682547765126	1.46724543545832	0.481316192537767	3.04840239785448	0.00230061633081084	0.020824801387534	=-	Full match	Annotated
Gosr2	ENSRNOG00000003506	61.3060140019471	1.44275232131343	0.542746562852953	2.65824312867056	0.00785492040794001	0.0405668163027438	=	Full match	Annotated
Lsamp	ENSRNOG00000031852	82.2542602547651	1.40838383163582	0.494274356032887	2.84939692793229	0.00438021958449656	0.0301189504161199	=	Full match	Annotated
Crabp1	ENSRNOG00000023633	34.6686822930437	1.40811173120302	0.535396449674623	2.63003561577364	0.00853759232640058	0.0424230583896617	=	Full match	Annotated
NA	13:84657000	56.6880358883613	1.40778466918941	0.542265639648096	2.59611630584412	0.00942841444393703	0.0446996435911087	n	Ret. introns, half	Novel isoform
Pfdn4	ENSRNOG00000050932	96.9133862700532	1.39115967231657	0.439081624338238	3.16833954145372	0.00153312352277333	0.0170131565254724	=-	Full match	Annotated
Med7	ENSRNOG00000007053	99.9416794223136	1.3444966896137	0.459772615736711	2.92426439417094	0.0034527134426154	0.0259790341795352	=-	Full match	Annotated
Kif1b	ENSRNOG00000057626	76.5946829673104	1.33582343772654	0.523529780745281	2.5515710602459	0.0107238453260993	0.0474589606775947	=	Full match	Annotated
Fam133b	ENSRNOG00000009163	211.909307007567	1.32711967290091	0.452723398895062	2.93141391882978	0.00337422865137893	0.0256420236656814	j	Novel junctions	Novel isoform
COX3	ENSRNOG00000030700	260.261582084708	1.29957182062444	0.507408665446208	2.56119358837046	0.0104313212380152	0.0469441155892106	=	Full match	Annotated
Otub1	ENSRNOG00000021175	168.728379368026	1.29789153760801	0.500067376310034	2.59543333377408	0.00944717279919612	0.0447343881650028	m	Ret. introns, all	Novel isoform
Otub1	ENSRNOG00000021175	168.728379368026	1.29789153760801	0.500067376310034	2.59543333377408	0.00944717279919612	0.0447343881650028	n	Ret. introns, half	Novel isoform
Acot8	ENSRNOG00000015187	49.5779974201973	1.24326287974336	0.468871080192705	2.65160922109417	0.00801091986536993	0.0410765216709873	=-	Full match	Annotated
Setd4	ENSRNOG00000001699	47.7498984913702	1.24223996081839	0.46163800329125	2.69093954995437	0.00712511042046275	0.0386092047297667	=+	Full match	Annotated
Prkag2	ENSRNOG00000009085	124.325090297801	1.2288778637673	0.451056148884512	2.7244454305886	0.00644095732468449	0.0366204504680548	j	Novel junctions	Novel isoform
Tpm1	ENSRNOG00000018184	549.079536708798	1.22398414777992	0.389243363816811	3.14452155530122	0.00166358655210345	0.0176823789177765	j	Novel junctions	Novel isoform
Snx1	ENSRNOG00000017029	57.6305045750317	1.16298892798166	0.440615137462283	2.63946657547872	0.00830366110614614	0.0417902294640048	j	Novel junctions	Novel isoform
NA	ENSRNOG00000048719	154.837067984052	1.15006883593137	0.422724296283032	2.72061210118224	0.006516117396799	0.0366810584418866	j	Novel junctions	Novel isoform
P4ha1	ENSRNOG00000050655	159.67297747549	1.11406726649514	0.402980496940246	2.76456869489724	0.00569981043247718	0.0345873463137848	j	Novel junctions	Novel isoform
Stub1	ENSRNOG00000019798	1096.04460996665	-0.803142752705196	0.313236560963332	-2.56401344158294	0.0103469537415425	0.0468350291447637	=	Full match	Annotated
Rexo2	ENSRNOG00000018939	1060.51890964031	-0.810520853230292	0.319268227861187	-2.53868309621681	0.0111270562334416	0.0484252260377503	=-	Full match	Annotated
Cnih1	ENSRNOG00000009811	1577.04885901914	-0.863699264735239	0.323738256308195	-2.66789373175905	0.00763283961584806	0.0399615625609234	m	Ret. introns, all	Novel isoform
Psma1	ENSRNOG00000011745	489.236749224381	-0.866565981222995	0.336446730968867	-2.57564096024218	0.0100054481130424	0.046278736561369	=-	Full match	Annotated
NA	ENSRNOG00000064186	662.75182077602	-0.927132754932251	0.3655883570352	-2.53600186409378	0.0112126137245624	0.0485649519714428	=-	Full match	Annotated
Tomm22	ENSRNOG00000014058	1325.38106840201	-0.952430936731006	0.375929728949304	-2.53353449697363	0.0112918625091976	0.0486624121090459	m	Ret. introns, all	Novel isoform
Ergic3	ENSRNOG00000031085	4070.71515253531	-0.962316441524391	0.380614106446941	-2.52832573786527	0.011460796501403	0.0489689473943888	j	Novel junctions	Novel isoform
NA	ENSRNOG00000068887	542.235554476985	-0.980225946846782	0.370516839912798	-2.64556382127593	0.00815549009793326	0.041404795881815	=-	Full match	Annotated
Lcmt1	ENSRNOG00000014565	278.849093844555	-0.988408198312408	0.298889262012279	-3.30693779916323	0.000943218333650908	0.0128521315406578	=-	Full match	Annotated
Cdk4	ENSRNOG00000025602	586.630959328315	-0.995342197570547	0.390563449499954	-2.54847758755947	0.0108194238740225	0.0476941838000403	m	Ret. introns, all	Novel isoform
NA	ENSRNOG00000068707	1108.92997957745	-1.0186570454625	0.364757279001515	-2.79269833422096	0.00522704129513903	0.0331917122241328	=-	Full match	Annotated
Ndufb10	ENSRNOG00000014568	2146.53849501425	-1.03386040427929	0.387944860212709	-2.6649673969451	0.00769957870679217	0.0400358987098834	=	Full match	Annotated
Cope	ENSRNOG00000020178	3958.31270034678	-1.04007989942295	0.384380269026085	-2.70586183327835	0.00681273845373641	0.0375686669205385	=	Full match	Annotated
Srm	ENSRNOG00000011078	1217.64505533476	-1.0448523262502	0.403909297476121	-2.58684891082995	0.00968580526985021	0.0454062750402038	=	Full match	Annotated
Srm	ENSRNOG00000011078	1217.64505533476	-1.0448523262502	0.403909297476121	-2.58684891082995	0.00968580526985021	0.0454062750402038	j	Novel junctions	Novel isoform
Asrgl1	ENSRNOG00000020202	1918.33072471924	-1.04558215063587	0.400376255946065	-2.6114988966197	0.00901462787835521	0.0437731648110776	=+	Full match	Annotated
Idh3g	ENSRNOG00000055572	1863.55124465236	-1.04611174860919	0.407836149941765	-2.56502948244918	0.0103167038507995	0.0468113613477064	=-	Full match	Annotated
Ssr2	ENSRNOG00000019940	506.10950517722	-1.04745540931112	0.355222883308326	-2.94872728793756	0.00319085409782575	0.024830719383754	=-	Full match	Annotated
Fcer1g	ENSRNOG00000024159	714.8511259873	-1.06275873287445	0.3919596967985	-2.71139798697415	0.00670001539483439	0.0373373110344478	=	Full match	Annotated
Gabarapl2	ENSRNOG00000019425	2297.30269580888	-1.06476565435187	0.404211813432433	-2.63417747569085	0.00843413898825454	0.0420521309843468	=	Full match	Annotated
LOC100359937	ENSRNOG00000019425	2297.30269580888	-1.06476565435187	0.404211813432433	-2.63417747569085	0.00843413898825454	0.0420521309843468	=	Full match	Annotated
Pitpna	ENSRNOG00000003846	2222.07358224218	-1.06528859218655	0.32264233678997	-3.30176319321671	0.000960791482128032	0.0129892809728987	=	Full match	Annotated
Mpc1	ENSRNOG00000012415	1587.49799999143	-1.06540172590671	0.420241833660792	-2.53521101558556	0.0112379608469947	0.0485649519714428	=+	Full match	Annotated
Aprt	ENSRNOG00000014405	1142.63046771799	-1.07089644479923	0.39257594853863	-2.72787074395582	0.00637445804778632	0.0363721629384241	=	Full match	Annotated
Cnrip1	ENSRNOG00000005326	480.414929543467	-1.07307916692277	0.396485404696041	-2.70647835762183	0.00680010146328519	0.0375483863407486	=+	Full match	Annotated
RGD1311899	ENSRNOG00000001185	951.409527588033	-1.07521188565714	0.371617963388128	-2.89332591959275	0.00381185526977331	0.0274728898290971	=+	Full match	Annotated
Chchd10	ENSRNOG00000028356	1206.60326211633	-1.07828577125551	0.364666126533177	-2.95691234474286	0.00310736440450343	0.0243419891949044	=	Full match	Annotated
Psmc2	ENSRNOG00000012026	238.845245255308	-1.08245906943069	0.419971755732897	-2.57745682811854	0.00995303136700148	0.0462311998218519	=	Full match	Annotated
Atp6v1d	ENSRNOG00000009080	1689.74745230923	-1.09380853424625	0.402837670382097	-2.71525881184042	0.00662239942267511	0.0371049144123414	=-	Full match	Annotated
Hadhb	ENSRNOG00000010800	1585.77892886045	-1.09461009115486	0.42825643210508	-2.55596882870933	0.0105892604355795	0.0471627360123548	=	Full match	Annotated
Ndufs3	ENSRNOG00000009155	791.954429568152	-1.09907491368762	0.381598365887371	-2.88018768406365	0.00397438500542093	0.0282555514125854	=-	Full match	Annotated
Gpx1	ENSRNOG00000048812	951.352135353591	-1.10050889389994	0.357190214149871	-3.08101636132222	0.0020629531271557	0.0196900790416695	=	Full match	Annotated
NA	ENSRNOG00000069581	4807.35057518416	-1.10297621777238	0.434917545844203	-2.53605822140707	0.0112108093816745	0.0485649519714428	=	Full match	Annotated
NA	ENSRNOG00000064233	4536.99195126035	-1.10330610784468	0.432697066961504	-2.54983495865212	0.0107773925435	0.0476205083287384	m	Ret. introns, all	Novel isoform
Gng10	ENSRNOG00000025040	200.962054541825	-1.11059608067951	0.428803350726588	-2.58998927783017	0.00959789213379549	0.045170989256302	=+	Full match	Annotated
NA	ENSRNOG00000071131	276.877064610172	-1.11713984337955	0.371048689060156	-3.01076348284425	0.00260591748935414	0.0222431775924302	=-	Full match	Annotated
Psmb1	ENSRNOG00000001488	1893.87124863512	-1.12040141958129	0.443070334007608	-2.52872136450022	0.011447886995476	0.0489689473943888	=	Full match	Annotated
Snrpd3	ENSRNOG00000050410	475.36873641838	-1.12170643871683	0.408434088839483	-2.74635851748816	0.00602608713659668	0.0353468596073851	=	Full match	Annotated
Nme1	ENSRNOG00000002693	4924.74059907873	-1.12529046314811	0.442359317709739	-2.54383804770783	0.0109641906808652	0.0480658191877681	=-	Full match	Annotated
Id1	ENSRNOG00000021750	205.788276779932	-1.1260475515541	0.328448032955423	-3.42838878169482	0.000607175259355288	0.0101786860478321	=	Full match	Annotated
Nop10	ENSRNOG00000005184	1120.38318031725	-1.12658809466523	0.422691855982228	-2.6652704061386	0.00769264397458959	0.0400246690223526	=-	Full match	Annotated
Ndufa9	ENSRNOG00000061684	1917.96978056277	-1.12781901724971	0.326565680793351	-3.45357483526687	0.000553208789380245	0.00974158838778407	j	Novel junctions	Novel isoform
Uqcrfs1	ENSRNOG00000018281	337.525508407614	-1.13619008171578	0.411560313585868	-2.76068912431404	0.00576795512750304	0.0347517420958143	=-	Full match	Annotated
Prickle4	ENSRNOG00000014180	1173.35021737779	-1.13731103976738	0.441413306637005	-2.57652187341657	0.00997998909142586	0.046267847657263	=	Full match	Annotated
Ndufa13	ENSRNOG00000020602	1157.29602140254	-1.14184458834227	0.41392375770232	-2.7585867375205	0.00580518969849713	0.034846467402637	j	Novel junctions	Novel isoform
Hcfc1r1	ENSRNOG00000003542	1125.86005417399	-1.14617609887511	0.445805439071318	-2.57102313794728	0.0101398552102568	0.0463678485392101	=-	Full match	Annotated
Nap1l5	ENSRNOG00000007808	191.1844618513	-1.15214933379228	0.4398851259482	-2.61920502837815	0.00881349580432902	0.0432775171832957	=-	Full match	Annotated
Cox7a2l	ENSRNOG00000004526	3661.56054561753	-1.1615890335392	0.401318547968269	-2.89443146702266	0.00379845817359869	0.0274459311444933	m	Ret. introns, all	Novel isoform
C1qbp	ENSRNOG00000006949	563.259112431693	-1.16257912255031	0.428980523956818	-2.71009767955651	0.0067263395819149	0.0373373110344478	=	Full match	Annotated
Psat1	ENSRNOG00000013971	2802.81271937344	-1.16489727983244	0.410000032259139	-2.84121265409114	0.00449423327595826	0.0305968030271149	=-	Full match	Annotated
Praf2	ENSRNOG00000057147	1533.00453410851	-1.16533980627639	0.423077378212863	-2.75443657895146	0.00587932834515047	0.0350350988140935	m	Ret. introns, all	Novel isoform
NA	ENSRNOG00000047185	962.587666868268	-1.16563637757574	0.386122488809723	-3.01882540219031	0.00253756727309812	0.0218826017315931	=-	Full match	Annotated
LOC100361008	ENSRNOG00000022490	91.3710960932247	-1.1658338917486	0.45947327355593	-2.53732688895274	0.0111702597416123	0.048537644973662	x	Antisense	Novel loci
Gstm2	ENSRNOG00000018937	1449.55780759407	-1.16633854730122	0.411809020292349	-2.83223166523459	0.00462243452632595	0.0311030549046159	=+	Full match	Annotated
Gstm7	ENSRNOG00000018937	1449.55780759407	-1.16633854730122	0.411809020292349	-2.83223166523459	0.00462243452632595	0.0311030549046159	=+	Full match	Annotated
Swi5	ENSRNOG00000022860	2510.34564278611	-1.1678064414551	0.433929702202451	-2.69123416887063	0.00711882069678431	0.0386092047297667	=	Full match	Annotated
Swi5	ENSRNOG00000022860	2510.34564278611	-1.1678064414551	0.433929702202451	-2.69123416887063	0.00711882069678431	0.0386092047297667	c	Absent exons	Novel isoform
Pla2g7	ENSRNOG00000025691	408.977392353106	-1.17460570963185	0.430308760938862	-2.72968114120906	0.00633956100707017	0.0363213946420111	=	Full match	Annotated
Psmb2	ENSRNOG00000011463	863.73737681583	-1.17992112678887	0.403997873879474	-2.92061221871895	0.00349344357996977	0.0261382814190556	=	Full match	Annotated
Rnf5	ENSRNOG00000000438	510.773535873425	-1.18014868450903	0.447237221902254	-2.63875327614606	0.00832115163152279	0.0417902294640048	m	Ret. introns, all	Novel isoform
Vdac1	ENSRNOG00000006375	337.454439351133	-1.18244752639985	0.448006279264926	-2.63935480623167	0.00830639957980055	0.0417902294640048	=	Full match	Annotated
Psma4	ENSRNOG00000013493	1114.77212596252	-1.18592321232577	0.361833299269271	-3.2775402781357	0.00104715789396077	0.01371782157719	=	Full match	Annotated
Vapa	ENSRNOG00000014765	1036.40427922877	-1.18879546651802	0.358332994763029	-3.31757187837025	0.00090803548490343	0.0125706968910426	=	Full match	Annotated
Ndufs2	ENSRNOG00000038372	1409.63091522622	-1.19062165583568	0.438791066219357	-2.71341362096118	0.00665939272994044	0.0372623697345533	=+	Full match	Annotated
Rnf139	ENSRNOG00000008987	1164.62007099978	-1.19150173513035	0.442956551263913	-2.68988398914198	0.00714768622354217	0.0386092047297667	=-	Full match	Annotated
NA	ENSRNOG00000057858	302.987908719654	-1.19441233326365	0.464545207962595	-2.57114337375712	0.0101363353228832	0.0463678485392101	=	Full match	Annotated
Ndufb6	ENSRNOG00000024539	665.211303156264	-1.19946835216334	0.455704192506867	-2.63212051125744	0.00848537586293752	0.0422604993958065	=-	Full match	Annotated
Cnbp	ENSRNOG00000010239	2863.19199104662	-1.20510273462396	0.396620449701685	-3.03842813836343	0.00237815817005808	0.0212286706937453	m	Ret. introns, all	Novel isoform
NA	ENSRNOG00000067358	1286.08735773354	-1.20702482957115	0.407573142614955	-2.96149256015003	0.00306151889942771	0.024095447338031	=-	Full match	Annotated
LOC100360057	ENSRNOG00000028747	1164.20436229823	-1.21381063614203	0.438819421027995	-2.76608230624459	0.00567342134913092	0.0345349438986314	=	Full match	Annotated
Elob	ENSRNOG00000004814	2452.6536527355	-1.21521720403175	0.455753934426936	-2.66638883888027	0.00766709572451645	0.0400140577190602	j	Novel junctions	Novel isoform
Cct4	ENSRNOG00000009642	426.295080287652	-1.21857820688052	0.437429411273542	-2.785771087803	0.00534005676803019	0.03339688176862	c	Absent exons	Novel isoform
Cct4	ENSRNOG00000009642	426.295080287652	-1.21857820688052	0.437429411273542	-2.785771087803	0.00534005676803019	0.03339688176862	=	Full match	Annotated
NA	11:23888000	231.744394136349	-1.21942866111965	0.46658272074243	-2.61353154951665	0.00896118096863908	0.0436701272553097	e	SE fragment	Unclassified
NA	6:25471000	2121.93824139829	-1.22239689440077	0.436785862731982	-2.79861826743885	0.00513217709664262	0.0330354162124628	x	Antisense	Novel loci
Arpc3	ENSRNOG00000008673	1307.05736987325	-1.2274812563087	0.456119076570963	-2.6911421147669	0.00712078539436501	0.0386092047297667	=	Full match	Annotated
Rab2a	ENSRNOG00000005963	1272.80630741473	-1.22830981719126	0.424924334135339	-2.89065539089612	0.00384439421237704	0.0275887947672469	=+	Full match	Annotated
NA	ENSRNOG00000021688	328.716266056568	-1.22851969072885	0.443331935121887	-2.77110578643763	0.00558662735763813	0.034330726181615	x	Antisense	Novel loci
Cd24	ENSRNOG00000000321	1209.17873239796	-1.22979473013908	0.422336502185055	-2.91188358992523	0.0035925649559264	0.026578004819572	m	Ret. introns, all	Novel isoform
Brk1	ENSRNOG00000010184	4235.25014274441	-1.24748650971654	0.455940439144491	-2.73607340480101	0.00621771545328725	0.0358933958839146	j	Novel junctions	Novel isoform
NA	1:69053000	186.369067312832	-1.25131874979816	0.384267979997719	-3.25637007227504	0.00112846564092317	0.0143098320759728	x	Antisense	Novel loci
Dnaja1	ENSRNOG00000007029	1211.46757344488	-1.25142579113805	0.487756227447861	-2.56567875655022	0.0102974146993389	0.0468113613477064	j	Novel junctions	Novel isoform
Gstm1	ENSRNOG00000029726	4844.98788666581	-1.25172212991301	0.439998413640376	-2.84483327918559	0.00444346738508724	0.0304788409343709	=-	Full match	Annotated
Hmox1	ENSRNOG00000014117	1126.153045645	-1.25198363017414	0.490281868997795	-2.55359969303651	0.0106615752566861	0.0472832401066363	=	Full match	Annotated
Cct3	ENSRNOG00000019090	1468.48453003323	-1.25321504696681	0.397066102784868	-3.15618744127804	0.00159846102098835	0.0173104654753545	=	Full match	Annotated
Ndufa11	ENSRNOG00000048320	1677.43593382044	-1.2539189774998	0.473166448002783	-2.65005894393515	0.00804777288615995	0.0411624495461679	=-	Full match	Annotated
Ppib	ENSRNOG00000016781	1506.81617429118	-1.25555153785236	0.45465011652789	-2.76157751248556	0.00575228605223476	0.0347517420958143	c	Absent exons	Novel isoform
Ppib	ENSRNOG00000016781	1506.81617429118	-1.25555153785236	0.45465011652789	-2.76157751248556	0.00575228605223476	0.0347517420958143	=	Full match	Annotated
Rab5if	ENSRNOG00000020317	1631.36636342788	-1.26138788865678	0.411781344826372	-3.06324680441423	0.0021894940064781	0.020367285140645	=-	Full match	Annotated
Ndufab1	ENSRNOG00000018129	944.123838486936	-1.26164046641289	0.439855214120365	-2.86830853860845	0.00412672881893249	0.0289216061540904	=-	Full match	Annotated
NA	ENSRNOG00000060478	138.790976440653	-1.26175457746303	0.480756148701106	-2.6245209361794	0.00867709578446799	0.042895368024439	x	Antisense	Novel loci
Jpt1	ENSRNOG00000003661	3688.87795119223	-1.26518769960834	0.472746256331632	-2.67625112343738	0.00744508372914359	0.0394668821853196	=	Full match	Annotated
LOC100364116	ENSRNOG00000030426	328.223465140546	-1.2727728865223	0.419412800348127	-3.03465436788257	0.00240811484120598	0.0213144863769678	=	Full match	Annotated
Tomm20	ENSRNOG00000019980	2966.2607637687	-1.27450065682414	0.472567547264078	-2.69697033620451	0.00699735033366743	0.038159915742876	=-	Full match	Annotated
Atp5pf	ENSRNOG00000001551	775.063750472626	-1.27662570870007	0.459479962413834	-2.77841432299558	0.00546249167128899	0.0337923308791119	=-	Full match	Annotated
RGD1563601	ENSRNOG00000031706	48.4786087510724	-1.27903799862083	0.441265408585807	-2.89856846635671	0.00374870452030089	0.0272520739715195	=	Full match	Annotated
NA	20:2702000	549.050458779443	-1.28100239902305	0.505141817071812	-2.53592626017128	0.0112150346743884	0.0485649519714428	n	Ret. introns, half	Novel isoform
Sdcbp	ENSRNOG00000009683	646.636552498805	-1.28281576897978	0.469348722499061	-2.73318261558141	0.0062725543949656	0.0361270391249862	m	Ret. introns, all	Novel isoform
Ppp2ca	ENSRNOG00000005389	1886.74423923252	-1.28435429037435	0.407877772941712	-3.14887050870971	0.00163902804777221	0.0175906953859497	=+	Full match	Annotated
Crym	ENSRNOG00000061215	1590.44821900401	-1.28452158581959	0.478100935145446	-2.68671632158347	0.00721582068984242	0.0388209300527979	=	Full match	Annotated
Ech1	ENSRNOG00000020308	12969.0657385694	-1.28510243257663	0.431024235710589	-2.98150852343141	0.00286832062121674	0.0233420033466395	=	Full match	Annotated
NA	1:180985000	1996.3911128677	-1.28611262247683	0.503019273462633	-2.55678597287857	0.0105644195319418	0.0471391906042015	e	SE fragment	Unclassified
Atf4	ENSRNOG00000017801	1529.91626968384	-1.28702468345642	0.424525398375698	-3.03167887806191	0.00243197776004347	0.0214126445217272	=	Full match	Annotated
Uqcr10	ENSRNOG00000059061	2351.35733434617	-1.2892820076505	0.442425648710913	-2.91412130243139	0.00356691279014731	0.0264817209982416	=	Full match	Annotated
NA	ENSRNOG00000065095	1895.2647559897	-1.29041941049281	0.485949243376393	-2.65546130193954	0.00792000200632565	0.0407023033826006	=	Full match	Annotated
Psmb4	ENSRNOG00000020979	937.605025467809	-1.29421215179263	0.487123481731517	-2.656846159812	0.00788754275152391	0.0406131014153435	=-	Full match	Annotated
NA	1:240723000	100.975450841826	-1.29543369644121	0.421795143380898	-3.07123900492943	0.00213172439316958	0.0200765324309522	j	Novel junctions	Novel isoform
LOC100359951	ENSRNOG00000029627	1931.81635421622	-1.29566403300683	0.455899599780874	-2.84199423212828	0.00448323026714431	0.0305586598034411	x	Antisense	Novel loci
LOC100362149	ENSRNOG00000029627	1931.81635421622	-1.29566403300683	0.455899599780874	-2.84199423212828	0.00448323026714431	0.0305586598034411	x	Antisense	Novel loci
LOC100362684	ENSRNOG00000029627	1931.81635421622	-1.29566403300683	0.455899599780874	-2.84199423212828	0.00448323026714431	0.0305586598034411	x	Antisense	Novel loci
Psma7	ENSRNOG00000056853	3237.22246814433	-1.29674419185109	0.426057405777627	-3.04359031028768	0.00233773262294824	0.0210762094910305	m	Ret. introns, all	Novel isoform
Bphl	ENSRNOG00000017577	411.886540183868	-1.29811211975898	0.494696324885983	-2.62405854755069	0.00868888477511949	0.0429170490188872	=	Full match	Annotated
Fkbp1a	ENSRNOG00000008822	13077.7327082838	-1.29877071294207	0.432966612371617	-2.99970176875286	0.00270244067746252	0.0226066444695518	=-	Full match	Annotated
NA	ENSRNOG00000070268	180.077612003431	-1.30173384196247	0.495501873862374	-2.6271017540572	0.00861155783815997	0.0426860306324405	=-	Full match	Annotated
Npm1	ENSRNOG00000004616	943.20934929287	-1.30295821133481	0.464878673775499	-2.80279196452027	0.0050662337127701	0.0329187371941387	=-	Full match	Annotated
LOC300303	ENSRNOG00000004616	943.20934929287	-1.30295821133481	0.464878673775499	-2.80279196452027	0.0050662337127701	0.0329187371941387	=-	Full match	Annotated
Atp5mf	ENSRNOG00000027049	8364.5365298211	-1.30385809824102	0.497397514828142	-2.62136029909905	0.00875796483989275	0.0431058492589436	j	Novel junctions	Novel isoform
Eif1b	ENSRNOG00000018848	2453.98954294422	-1.3047698459724	0.430184203870457	-3.03304917808027	0.00242096143270817	0.0213830334340989	j	Novel junctions	Novel isoform
Rps20	ENSRNOG00000008555	1321.34408852614	-1.30769305516985	0.448672681456664	-2.91458140692738	0.00356165904894342	0.0264817209982416	=	Full match	Annotated
NA	ENSRNOG00000063021	1199.92914465688	-1.30915726188271	0.473015807284429	-2.76768184428877	0.00564565398741951	0.0344911601476315	=	Full match	Annotated
Apex1	ENSRNOG00000009663	791.324589591066	-1.30928870681693	0.426132122618317	-3.07249474358366	0.00212277571883196	0.0200400361415042	=-	Full match	Annotated
LOC100361061	ENSRNOG00000025179	281.930107720831	-1.30948503326302	0.446005415142008	-2.93602944898345	0.00332442760693785	0.0254675932870323	x	Antisense	Novel loci
NA	ENSRNOG00000068679	424.416277210606	-1.31141516197942	0.440951523804656	-2.97405744437428	0.00293890050963802	0.0237092050739037	=-	Full match	Annotated
Selenop	ENSRNOG00000053086	561.736333077271	-1.31543330138882	0.485701557828979	-2.70831600225585	0.00676255986020762	0.037429155731537	=-	Full match	Annotated
NA	20:2704000	521.387978359478	-1.31820660655158	0.515627750691288	-2.55650826547698	0.010572855921725	0.0471391906042015	x	Antisense	Novel loci
LOC100359951	ENSRNOG00000030345	1286.25747090547	-1.31928906392797	0.452699124738209	-2.9142735027175	0.00356517409880305	0.0264817209982416	=	Full match	Annotated
NA	ENSRNOG00000071148	1286.56775506472	-1.31939609721244	0.452553214485102	-2.91544962002668	0.00355176445688116	0.0264817209982416	=	Full match	Annotated
Arf1	ENSRNOG00000060229	1812.64404394306	-1.31945263827116	0.48033088271655	-2.74696607223939	0.00601493563497281	0.0353308973317043	j	Novel junctions	Novel isoform
Cox5b	ENSRNOG00000016660	6956.69324268458	-1.32186218772737	0.459772023488876	-2.87503832376907	0.00403978460673692	0.0284789525430352	=-	Full match	Annotated
Hnrnpk	ENSRNOG00000019113	3026.8327456247	-1.32194470268639	0.461191151230785	-2.86637048251794	0.00415208018400621	0.0290392417449264	j	Novel junctions	Novel isoform
NA	19:10541000	1983.59448230761	-1.32217267711917	0.504895758186179	-2.61870426851877	0.00882644292791863	0.0432903713410263	i	Intronic	Novel loci
NA	ENSRNOG00000029988	1177.59833757567	-1.32374760424649	0.50854325221453	-2.60301871764501	0.00924069085317353	0.0442822073200101	=+	Full match	Annotated
NA	ENSRNOG00000031947	1741.67492030443	-1.32496200732797	0.506782328331349	-2.61445976557744	0.00893686856305984	0.0436396301909871	=	Full match	Annotated
Cct7	ENSRNOG00000015630	2179.88831032331	-1.32643729732825	0.472293931511248	-2.80849955679911	0.00497729509411801	0.0326189894283793	=-	Full match	Annotated
Stmn4	ENSRNOG00000053334	3217.37493999595	-1.33381667017612	0.469755090039544	-2.83938737111682	0.00452002485012885	0.030652789881699	=	Full match	Annotated
NA	1:91017000	803.677532372779	-1.33853134471889	0.502139149000156	-2.66565820925162	0.00768377679771277	0.0400246690223526	i	Intronic	Novel loci
Gde1	ENSRNOG00000050445	1157.80439574169	-1.34074651283597	0.501520873687588	-2.67336133584573	0.00750953148355883	0.0396275945624076	m	Ret. introns, all	Novel isoform
Uqcrb	ENSRNOG00000024967	2818.40109878186	-1.34115377193451	0.494651766318524	-2.71130897179673	0.00670181451310003	0.0373373110344478	=-	Full match	Annotated
Rpl39	ENSRNOG00000043348	3132.19788527938	-1.3428817526149	0.445864864210567	-3.01185821177581	0.0025965384757203	0.0222431775924302	j	Novel junctions	Novel isoform
LOC103690821	ENSRNOG00000043348	3132.19788527938	-1.3428817526149	0.445864864210567	-3.01185821177581	0.0025965384757203	0.0222431775924302	j	Novel junctions	Novel isoform
LOC103692785	ENSRNOG00000043348	3132.19788527938	-1.3428817526149	0.445864864210567	-3.01185821177581	0.0025965384757203	0.0222431775924302	j	Novel junctions	Novel isoform
LOC103692831	ENSRNOG00000043348	3132.19788527938	-1.3428817526149	0.445864864210567	-3.01185821177581	0.0025965384757203	0.0222431775924302	j	Novel junctions	Novel isoform
LOC103693375	ENSRNOG00000043348	3132.19788527938	-1.3428817526149	0.445864864210567	-3.01185821177581	0.0025965384757203	0.0222431775924302	j	Novel junctions	Novel isoform
LOC103694169	ENSRNOG00000043348	3132.19788527938	-1.3428817526149	0.445864864210567	-3.01185821177581	0.0025965384757203	0.0222431775924302	j	Novel junctions	Novel isoform
LOC103694404	ENSRNOG00000043348	3132.19788527938	-1.3428817526149	0.445864864210567	-3.01185821177581	0.0025965384757203	0.0222431775924302	j	Novel junctions	Novel isoform
Cct6a	ENSRNOG00000000923	1308.52004215713	-1.34874502802119	0.49294950248804	-2.73607138502775	0.00621775361768599	0.0358933958839146	j	Novel junctions	Novel isoform
Arl6ip5	ENSRNOG00000006818	632.705832952775	-1.34964452202522	0.424875330655805	-3.17656598217179	0.00149029883868506	0.0168091319652775	=	Full match	Annotated
Hnrnpc	ENSRNOG00000011621	3528.19144900252	-1.35129872500524	0.458405040200522	-2.94782693579054	0.00320016164787704	0.024830719383754	j	Novel junctions	Novel isoform
LOC100911576	ENSRNOG00000011621	3528.19144900252	-1.35129872500524	0.458405040200522	-2.94782693579054	0.00320016164787704	0.024830719383754	j	Novel junctions	Novel isoform
Atp5pd	ENSRNOG00000003626	4156.49903378366	-1.35866359618459	0.478064271073049	-2.84201032872625	0.00448300391693713	0.0305586598034411	=-	Full match	Annotated
Ensa	ENSRNOG00000048617	450.430434807905	-1.35884103479398	0.447564084265729	-3.03608149662699	0.00239674573225766	0.0212517825191324	=-	Full match	Annotated
Atp5po	ENSRNOG00000001991	4976.59049099623	-1.35884269586085	0.47998130159078	-2.83103256597142	0.00463979966702564	0.0311625006482443	=+	Full match	Annotated
Mdk	ENSRNOG00000017560	1145.88041911209	-1.3590847553165	0.425861599147914	-3.19137663042601	0.00141596567507164	0.0161477881475517	=	Full match	Annotated
Rabac1	ENSRNOG00000020233	1722.18580079073	-1.36200767119469	0.475191136618118	-2.86623121990016	0.00415390728372307	0.0290392417449264	=	Full match	Annotated
NA	2:111891000	1037.41594118177	-1.36444694820455	0.532476680695625	-2.56245390206016	0.0103935384183238	0.0468883955987031	u	Intergenic	Novel loci
NA	ENSRNOG00000033603	135.470358789781	-1.36491758282333	0.450440228399506	-3.03018579773197	0.00244403337580643	0.0214688135414295	x	Antisense	Novel loci
NA	15:24144000	28.0445042062063	-1.36548083795782	0.539205925254337	-2.53239212331307	0.0113287222865426	0.0487106881208148	x	Antisense	Novel loci
Ndufc2	ENSRNOG00000012383	1144.08604823532	-1.37221996394863	0.484750925113893	-2.83077327521598	0.00464356242816697	0.0311628024602847	=	Full match	Annotated
NA	12:41314000	89.95882978596	-1.3732957758861	0.497419582420837	-2.76083979083123	0.00576529501781624	0.0347517420958143	e	SE fragment	Unclassified
NA	ENSRNOG00000038045	1975.35343600142	-1.37343584201551	0.455539271771682	-3.01496693506566	0.00257007272065682	0.0220720794513785	=	Full match	Annotated
Uqcrc2	ENSRNOG00000036742	1670.4082381117	-1.37346631416096	0.392663069365305	-3.49782401584396	0.000469070541526739	0.00922135176369747	=-	Full match	Annotated
NA	ENSRNOG00000031517	204.223403677025	-1.37422335138226	0.442829395215545	-3.10327942595898	0.0019138884276549	0.0191072525466378	x	Antisense	Novel loci
Gabarap	ENSRNOG00000017417	5764.80156594238	-1.37553985331901	0.494454644461831	-2.78193332538348	0.00540361401380391	0.0335504390101514	=-	Full match	Annotated
LOC100362583	ENSRNOG00000030442	115.826605457954	-1.37600824764795	0.460149383495925	-2.99035117073049	0.00278656884883686	0.022936786903029	=	Full match	Annotated
Rps27a	ENSRNOG00000004426	3502.84893258447	-1.37643205303823	0.437594298328257	-3.14545243915797	0.00165830155600856	0.0176823789177765	=-	Full match	Annotated
NA	5:132457000	348.214088627866	-1.37671898169405	0.516992674797807	-2.66293711459737	0.00774618888966603	0.0402034397976351	p	Run-on	Unclassified
NA	20:17253000	577.938907867656	-1.37744575899994	0.467525596084889	-2.9462467307348	0.00321655713789883	0.0249179130590277	x	Antisense	Novel loci
Schip1	ENSRNOG00000009276	776.745129367583	-1.38188940896322	0.51149350201595	-2.70167539473478	0.00689910812251628	0.0378106818857749	=-	Full match	Annotated
NA	14:30758000	1959.32955964743	-1.38193407746348	0.452386350462236	-3.05476519362588	0.00225236786724145	0.0205963202839786	i	Intronic	Novel loci
NA	18:59057000	458.960200690728	-1.38239432116785	0.469323411762272	-2.94550471278871	0.0032242823584173	0.0249546950399389	n	Ret. introns, half	Novel isoform
NA	ENSRNOG00000055777	1663.23985048765	-1.38252881263848	0.505145536675196	-2.73689206825049	0.00620226384621296	0.0358933958839146	x	Antisense	Novel loci
NA	ENSRNOG00000068480	5600.50145616757	-1.38286490923005	0.477367815713602	-2.89685408967684	0.00376925016680113	0.0273397370541368	j	Novel junctions	Novel isoform
LOC103690821	ENSRNOG00000034237	1965.32879586079	-1.38323953889557	0.452933331102945	-3.05395837291819	0.00225843415832327	0.0206211275763242	=+	Full match	Annotated
LOC103692785	ENSRNOG00000034237	1965.32879586079	-1.38323953889557	0.452933331102945	-3.05395837291819	0.00225843415832327	0.0206211275763242	=+	Full match	Annotated
LOC103694404	ENSRNOG00000034237	1965.32879586079	-1.38323953889557	0.452933331102945	-3.05395837291819	0.00225843415832327	0.0206211275763242	=+	Full match	Annotated
NA	ENSRNOG00000063278	105.093703955991	-1.38331375618603	0.476053421627968	-2.90579521822465	0.00366321104734204	0.0268635476805083	=+	Full match	Annotated
Ndufs5	ENSRNOG00000026646	2759.48106086741	-1.38702246594598	0.45728963938019	-3.03313774575334	0.00242025097964626	0.0213830334340989	=	Full match	Annotated
LOC100363268	ENSRNOG00000026646	2759.48106086741	-1.38702246594598	0.45728963938019	-3.03313774575334	0.00242025097964626	0.0213830334340989	=	Full match	Annotated
Tmem50a	ENSRNOG00000017279	11309.9693263328	-1.38722704201577	0.379976777313123	-3.65082058915566	0.000261403798253209	0.00763444821239859	j	Novel junctions	Novel isoform
Sod1	ENSRNOG00000002115	706.721763349018	-1.38783449757033	0.491078485070605	-2.8260950942919	0.00471192733833706	0.0314955143141477	=-	Full match	Annotated
NA	15:20118000	1793.654682742	-1.38955009171964	0.455645314673373	-3.0496310331112	0.00229122659658815	0.0207622284676777	k	Novel exons	Novel isoform
Uqcr11	ENSRNOG00000016952	1592.80982898406	-1.39167672662861	0.474175607103906	-2.93493951561209	0.00333612710918176	0.0254675932870323	=	Full match	Annotated
NA	2:219385000	150.481147403286	-1.39344298115971	0.48141255102599	-2.89448826830541	0.00379777100898652	0.0274459311444933	x	Antisense	Novel loci
NA	ENSRNOG00000029560	601.457705795341	-1.3936409900395	0.487566706150367	-2.85835963050704	0.00425837467143831	0.0294745635805086	x	Antisense	Novel loci
NA	5:72724000	86.952627647598	-1.39446076822582	0.509783724025132	-2.73539680163872	0.00623051193700557	0.0359422925368071	o	Partial overlap	Novel isoform
NA	ENSRNOG00000052764	450.886238659982	-1.39461548552803	0.458844426370276	-3.03940814223297	0.00237043477713465	0.0212065501787087	x	Antisense	Novel loci
Rps27a-ps1	ENSRNOG00000034246	1943.88037627365	-1.39496411332635	0.441334268227583	-3.16078812308998	0.00157342905068703	0.0171485089884007	=	Full match	Annotated
Rps27a	ENSRNOG00000034246	1943.88037627365	-1.39496411332635	0.441334268227583	-3.16078812308998	0.00157342905068703	0.0171485089884007	=	Full match	Annotated
NA	ENSRNOG00000070907	1239.40660592548	-1.39508825153356	0.507632032813233	-2.74822737998262	0.00599184402031088	0.0352446572478918	=-	Full match	Annotated
Rpl18	ENSRNOG00000021035	5408.55055885226	-1.39541775171393	0.443785053691491	-3.14435499822847	0.00166453379535764	0.0176823789177765	=	Full match	Annotated
NA	ENSRNOG00000050899	158.083711820499	-1.39769002089018	0.521323758561832	-2.681040328463	0.00733936703730949	0.039084227767934	j	Novel junctions	Novel isoform
NA	ENSRNOG00000064258	372.304715649011	-1.39924098281329	0.492030021871706	-2.8438122078212	0.00445773126887143	0.030501798771984	=	Full match	Annotated
Tmem59	ENSRNOG00000009778	677.227389062448	-1.40215666378335	0.408082420034816	-3.435964390879	0.000590448573287973	0.009958028050905	=-	Full match	Annotated
Tmem35a	ENSRNOG00000001506	589.585145444943	-1.40267140281948	0.456571980266912	-3.07218021132064	0.00212501390669888	0.0200400361415042	=-	Full match	Annotated
Gsta1	ENSRNOG00000013484	6621.8333606353	-1.40795084258647	0.497174771523552	-2.83190323248285	0.00462718496879605	0.0311030549046159	=-	Full match	Annotated
LOC108348061	ENSRNOG00000013484	6621.8333606353	-1.40795084258647	0.497174771523552	-2.83190323248285	0.00462718496879605	0.0311030549046159	=-	Full match	Annotated
Rpl23	ENSRNOG00000004107	2943.55297644663	-1.40870386684894	0.466243176191116	-3.02139299572612	0.00251614555090119	0.0217426103171689	=-	Full match	Annotated
NA	X:99019000	102.295313542965	-1.40870451382755	0.555089055286439	-2.53779911603667	0.0111551995389092	0.0484973457132455	j	Novel junctions	Novel isoform
LOC100363268	ENSRNOG00000029339	3551.54118964701	-1.40884349248566	0.458554485274361	-3.0723578936159	0.0021237492670861	0.0200400361415042	x	Antisense	Novel loci
Rpl34	ENSRNOG00000016387	2562.77055948389	-1.41259121442691	0.454869642408947	-3.10548579796612	0.00189966743088291	0.0190466655570102	=	Full match	Annotated
NA	ENSRNOG00000033024	2228.70947504305	-1.41416018949545	0.458500959432564	-3.08431238888923	0.00204023243799389	0.019601357705537	=+	Full match	Annotated
NA	2:173671000	530.129221014911	-1.41597565813259	0.49522585879739	-2.85925226435299	0.00424640950498652	0.0294595099955941	u	Intergenic	Novel loci
Arf4	ENSRNOG00000012623	546.946838827505	-1.41799083643793	0.472770129437077	-2.99932408616068	0.00270579323645823	0.0226121225403718	m	Ret. introns, all	Novel isoform
Mgst3	ENSRNOG00000004245	2911.16317162394	-1.41897091563473	0.508589370675585	-2.7900129209343	0.00527059381172024	0.0332917236848825	=	Full match	Annotated
Cct5	ENSRNOG00000011632	2977.26336476797	-1.41961110752556	0.444163647674296	-3.1961442926697	0.00139277440805671	0.0159702258390306	=-	Full match	Annotated
NA	7:29834000	556.52813754379	-1.41996787518676	0.464440067057345	-3.05737591544063	0.00223284064668665	0.0205215683119819	x	Antisense	Novel loci
Tuba4a	ENSRNOG00000003597	1040.97405460398	-1.42040709917112	0.503565308435629	-2.82070086119264	0.00479188639777554	0.0318288240808068	=-	Full match	Annotated
Selenom	ENSRNOG00000061231	2601.59361257628	-1.42046413634473	0.434743276241408	-3.26736309443453	0.00108554356074406	0.013941303905204	=	Full match	Annotated
Rhoa	ENSRNOG00000050519	3729.53729122054	-1.42066940950418	0.4825110033797	-2.94432541341699	0.00323659495087656	0.0249807908639478	j	Novel junctions	Novel isoform
NA	20:29105000	2058.51666586706	-1.42575116906058	0.538551181685692	-2.64738286266109	0.00811174568806945	0.0412616605518526	u	Intergenic	Novel loci
Hspd1	ENSRNOG00000014525	542.108666579834	-1.42662060574594	0.42419888875321	-3.36309368923386	0.000770742014702083	0.0116648806976175	=	Full match	Annotated
Atp6v0d1	ENSRNOG00000017235	6138.73538163666	-1.42723921730525	0.462147973339285	-3.08827323636762	0.0020132327354648	0.0195365075345444	j	Novel junctions	Novel isoform
NA	ENSRNOG00000049099	131.153650529968	-1.42849308929297	0.556934759603922	-2.56491997430521	0.0103199603732471	0.0468113613477064	=	Full match	Annotated
Ap2m1	ENSRNOG00000001709	18252.3512607107	-1.42984419249656	0.528764011792081	-2.7041253954681	0.00684844397279644	0.037671423823248	=	Full match	Annotated
Rpl31	ENSRNOG00000013508	3950.57467179743	-1.43086495255677	0.459467646720069	-3.11417999236958	0.00184456926596766	0.0186666815099882	=-	Full match	Annotated
NA	15:51849000	213.219275913069	-1.43227388232595	0.5231695081521	-2.73768608454441	0.00618731047077152	0.0358933958839146	x	Antisense	Novel loci
Bex2	ENSRNOG00000032729	980.189177503817	-1.43260695638424	0.541557777580873	-2.64534462561625	0.00816077555653271	0.0414065500695261	=-	Full match	Annotated
LOC100362027	ENSRNOG00000032825	3778.29036456116	-1.43332534015214	0.468953362472219	-3.05643472219917	0.00223986246615019	0.0205410581961389	=	Full match	Annotated
NA	17:23985000	563.298051611432	-1.43345221760043	0.437760705513377	-3.27451093610463	0.0010584504212252	0.0137336399856186	x	Antisense	Novel loci
Rpl31l4	ENSRNOG00000039249	5535.562378785	-1.43351900902267	0.457978175088598	-3.13010332587432	0.00174744826628454	0.0181730682688645	x	Antisense	Novel loci
LOC100362453	ENSRNOG00000001893	507.389534438603	-1.43582394143096	0.433952659991151	-3.30871100423773	0.000937265289098161	0.0128368589104915	=	Full match	Annotated
Rps17	ENSRNOG00000019106	5898.10412813365	-1.43992918261482	0.445649221423679	-3.23108201112703	0.00123322550170902	0.0151124212797149	=	Full match	Annotated
NA	ENSRNOG00000017695	765.358991081069	-1.44135050353135	0.433637506204795	-3.32386032782562	0.000887806484061033	0.0123614517431887	=	Full match	Annotated
NA	ENSRNOG00000017695	765.358991081069	-1.44135050353135	0.433637506204795	-3.32386032782562	0.000887806484061033	0.0123614517431887	x	Antisense	Novel loci
Atp5f1d	ENSRNOG00000014625	2469.04215381542	-1.44260221948842	0.533344690681282	-2.7048215622915	0.00683410889256381	0.0376369912861169	j	Novel junctions	Novel isoform
Gm5471	ENSRNOG00000033979	3642.94877837495	-1.44419983537957	0.44938352861424	-3.21373558090355	0.00131020268693232	0.0154173861195703	x	Antisense	Novel loci
LOC100361180	ENSRNOG00000028690	2053.97489507503	-1.44461413934125	0.44568197601083	-3.2413564314886	0.00118962339294848	0.0147071139818498	=	Full match	Annotated
LOC100362366	ENSRNOG00000028690	2053.97489507503	-1.44461413934125	0.44568197601083	-3.2413564314886	0.00118962339294848	0.0147071139818498	=	Full match	Annotated
LOC100365810	ENSRNOG00000028690	2053.97489507503	-1.44461413934125	0.44568197601083	-3.2413564314886	0.00118962339294848	0.0147071139818498	=	Full match	Annotated
LOC100360781	ENSRNOG00000034180	6617.60016282114	-1.44489688217465	0.475922798749612	-3.03599005126633	0.00239747274860365	0.0212517825191324	=	Full match	Annotated
RGD1561635	ENSRNOG00000045885	2052.87874413302	-1.44727394811461	0.445745623502609	-3.24686070216939	0.00116685484674309	0.0145328043468062	=+	Full match	Annotated
LOC100365810	ENSRNOG00000045885	2052.87874413302	-1.44727394811461	0.445745623502609	-3.24686070216939	0.00116685484674309	0.0145328043468062	=+	Full match	Annotated
Rab1a	ENSRNOG00000004992	409.078845299734	-1.44847646745994	0.446219445721516	-3.24610789903569	0.00116994488189407	0.014549670623199	j	Novel junctions	Novel isoform
Rpl37	ENSRNOG00000033803	3267.68099180003	-1.45059256906196	0.476876753853364	-3.04186051708448	0.00235120818531515	0.0210778898495311	=+	Full match	Annotated
LOC100360781	ENSRNOG00000033803	3267.68099180003	-1.45059256906196	0.476876753853364	-3.04186051708448	0.00235120818531515	0.0210778898495311	=+	Full match	Annotated
LOC100360841	ENSRNOG00000033803	3267.68099180003	-1.45059256906196	0.476876753853364	-3.04186051708448	0.00235120818531515	0.0210778898495311	=+	Full match	Annotated
Zc3h10	ENSRNOG00000040281	40109.4527821035	-1.45113286256936	0.541239391606433	-2.68112943195489	0.00733741299714909	0.039084227767934	=	Full match	Annotated
NA	14:104801000	1817.03596250298	-1.45335397772394	0.54123513171367	-2.68525432397986	0.00724746345789427	0.038829798093726	m	Ret. introns, all	Novel isoform
Rps14	ENSRNOG00000018774	4259.50571485048	-1.45359937409404	0.537557540756969	-2.70408144967538	0.0068493497860451	0.037671423823248	j	Novel junctions	Novel isoform
LOC100911847	ENSRNOG00000018774	4259.50571485048	-1.45359937409404	0.537557540756969	-2.70408144967538	0.0068493497860451	0.037671423823248	j	Novel junctions	Novel isoform
NA	ENSRNOG00000064545	5487.39119820597	-1.45541932076988	0.475944588250522	-3.0579595959263	0.00222849620856911	0.0205123540560628	j	Novel junctions	Novel isoform
NA	5:138350000	1399.67708189712	-1.45606946164574	0.533572857015183	-2.72890467065926	0.00635450706589312	0.0363583395994119	i	Intronic	Novel loci
Ptma	ENSRNOG00000018584	3170.29113265369	-1.46130338449806	0.454778224180231	-3.21322197678256	0.00131254804619744	0.0154173861195703	j	Novel junctions	Novel isoform
LOC100359583	ENSRNOG00000018584	3170.29113265369	-1.46130338449806	0.454778224180231	-3.21322197678256	0.00131254804619744	0.0154173861195703	j	Novel junctions	Novel isoform
Txn1	ENSRNOG00000012081	1146.06133835164	-1.46196764560275	0.460752967747701	-3.17299669875006	0.00150874239981592	0.0168842173501429	=-	Full match	Annotated
NA	ENSRNOG00000067655	1823.33626261284	-1.46432191210463	0.553133894735145	-2.64731907778998	0.00811327602985681	0.0412616605518526	j	Novel junctions	Novel isoform
NA	ENSRNOG00000031560	1463.34267009181	-1.46496435926477	0.477638789132917	-3.06709671114483	0.00216148911807171	0.020220537709461	x	Antisense	Novel loci
Serpine2	ENSRNOG00000015461	10275.8994021377	-1.46531683194221	0.478402390441283	-3.06293793931629	0.00219175509387519	0.020367285140645	j	Novel junctions	Novel isoform
Cisd1	ENSRNOG00000000610	691.982692771282	-1.46689233507924	0.475020108086311	-3.08806366321804	0.0020146530655755	0.0195365075345444	=	Full match	Annotated
NA	1:194873000	75.7511061087373	-1.46823338585128	0.527957870929072	-2.78096694205461	0.00541972557438095	0.0336255660728802	u	Intergenic	Novel loci
NA	X:12208000	86.7460409333417	-1.46914635459725	0.445475299918699	-3.29792999716343	0.000974004137869808	0.0131208691609975	j	Novel junctions	Novel isoform
Vdac2	ENSRNOG00000013505	1958.15920806569	-1.46920112319388	0.438201950697045	-3.35279457532499	0.000800000593023914	0.0118555087827999	n	Ret. introns, half	Novel isoform
NA	17:82653000	879.768007712359	-1.47018491309445	0.476944082337721	-3.08251002064728	0.00205262819502481	0.0196405588249977	i	Intronic	Novel loci
Rpl21	ENSRNOG00000000957	4526.18670385054	-1.47092875622341	0.456852151796796	-3.2197041218658	0.00128322966976817	0.0153444281006847	=-	Full match	Annotated
Bex3	ENSRNOG00000028822	1969.60650726326	-1.47155520759475	0.508923111226861	-2.89150792159404	0.00383397927026614	0.0275376300285953	=-	Full match	Annotated
Tmed2	ENSRNOG00000001053	462.452736731821	-1.47169883207663	0.449040213238242	-3.27743215126215	0.00104755903427627	0.01371782157719	j	Novel junctions	Novel isoform
NA	10:19357000	157.425475913652	-1.4720871117463	0.519155559198435	-2.83554145893991	0.00457480768598852	0.0309164221397717	x	Antisense	Novel loci
Pfn2	ENSRNOG00000017427	718.707298847436	-1.47552289505119	0.442400163761006	-3.33526751551634	0.000852173764249251	0.0121271994769732	m	Ret. introns, all	Novel isoform
LOC100909840	ENSRNOG00000017427	718.707298847436	-1.47552289505119	0.442400163761006	-3.33526751551634	0.000852173764249251	0.0121271994769732	m	Ret. introns, all	Novel isoform
Nme2	ENSRNOG00000002671	5700.2001089477	-1.47682897927892	0.498302198287881	-2.96372158170917	0.00303943148563897	0.0240117952051139	=-	Full match	Annotated
Cox5a	ENSRNOG00000018816	5180.69123485448	-1.47697187957017	0.491856687990701	-3.00285004887053	0.00267464181775013	0.0225088832493791	j	Novel junctions	Novel isoform
Hmgn2	ENSRNOG00000051615	1664.10332910592	-1.47785813702522	0.558934031779504	-2.64406540485662	0.00819168257018725	0.0415120449839892	m	Ret. introns, all	Novel isoform
LOC100360316	ENSRNOG00000051615	1664.10332910592	-1.47785813702522	0.558934031779504	-2.64406540485662	0.00819168257018725	0.0415120449839892	m	Ret. introns, all	Novel isoform
NA	20:12372000	357.466285383335	-1.47898499592454	0.541246243321208	-2.73255475520561	0.00628452244902263	0.0361270391249862	j	Novel junctions	Novel isoform
Rpl27	ENSRNOG00000020674	814.181139472652	-1.47959530166269	0.442939199794118	-3.3404027061737	0.000836569871364131	0.0120276649430088	=	Full match	Annotated
Selenow	ENSRNOG00000051483	142.142513545612	-1.48106588886915	0.546096586891839	-2.71209512093598	0.00668594037364342	0.0373373110344478	=	Full match	Annotated
LOC103689961	ENSRNOG00000051483	142.142513545612	-1.48106588886915	0.546096586891839	-2.71209512093598	0.00668594037364342	0.0373373110344478	=	Full match	Annotated
NA	1:163540000	35.169601653945	-1.48414014271102	0.572613535963519	-2.59187051911671	0.00954556904630212	0.0450520691991296	x	Antisense	Novel loci
NA	ENSRNOG00000069121	5580.53957747473	-1.48769287471629	0.490585879600576	-3.03248205172055	0.00242551521087752	0.0214007036816583	=-	Full match	Annotated
Prelid1	ENSRNOG00000016410	1362.77854154516	-1.49117880091761	0.462381221404671	-3.22499861994297	0.00125973276054467	0.0153030144911383	=	Full match	Annotated
Atp5mc1	ENSRNOG00000007235	678.773846701785	-1.49186920740583	0.495790516157045	-3.00907169215248	0.00262047272103424	0.0222892286757051	=	Full match	Annotated
NA	ENSRNOG00000062860	69.5921231526867	-1.49196503399477	0.492510527452632	-3.02930587435669	0.00245116375079313	0.0214688135414295	=	Full match	Annotated
NA	ENSRNOG00000065474	1209.3440099602	-1.49290288699686	0.441333121743083	-3.38271209081365	0.000717738334370694	0.0110797768750877	=	Full match	Annotated
Clta	ENSRNOG00000014635	1860.72207605801	-1.49495589712708	0.507068084229688	-2.94823504697233	0.00319593966463879	0.024830719383754	=-	Full match	Annotated
Ldhb	ENSRNOG00000013000	7960.71651375332	-1.49842414390648	0.481751548916075	-3.11036704973318	0.00186854991440143	0.0188191874363347	j	Novel junctions	Novel isoform
NA	ENSRNOG00000020618	7139.15937341117	-1.49913613529343	0.450794800629109	-3.3255399867108	0.000882474410125708	0.0123485119026638	=	Full match	Annotated
Ndufv2	ENSRNOG00000042503	3135.08297730353	-1.50033551087274	0.465317220187828	-3.22432836306192	0.00126268523184925	0.0153166825084811	=+	Full match	Annotated
RGD1566369	ENSRNOG00000005017	180.22079296572	-1.50288388356821	0.559905808600525	-2.6841726956265	0.00727095378101668	0.0389177104677406	=+	Full match	Annotated
NA	ENSRNOG00000063674	64.094873828212	-1.50720073090204	0.585608218211956	-2.57373562055531	0.0100607117530249	0.046278736561369	=+	Full match	Annotated
Rpl38-ps2	ENSRNOG00000033686	545.624635795544	-1.50894039266795	0.480881981803391	-3.13786011904451	0.00170186073138746	0.0179659907436898	x	Antisense	Novel loci
S100a16	ENSRNOG00000012053	4246.19367248994	-1.51159185315053	0.539059204404706	-2.80412956647278	0.00504526258279213	0.0328462156503066	=-	Full match	Annotated
NA	ENSRNOG00000069384	351.526681419953	-1.51312897754176	0.536579927822771	-2.81995076424391	0.00480310184930759	0.0318393369030333	k	Novel exons	Novel isoform
Prnp	ENSRNOG00000021259	2417.84221004337	-1.5141463946975	0.56430448363432	-2.68320815908791	0.00729195875882053	0.0389803560691541	=-	Full match	Annotated
NA	ENSRNOG00000033855	1757.23896599742	-1.51467743968891	0.473355945196823	-3.1998698971851	0.00137489635815533	0.0158301940577719	=+	Full match	Annotated
Fdps	ENSRNOG00000043377	5124.24914764658	-1.51553684615024	0.505222643944794	-2.99974053877886	0.00270209674412617	0.0226066444695518	=	Full match	Annotated
NA	ENSRNOG00000065215	146.94442775189	-1.51801883305953	0.497641238861388	-3.05042812877161	0.00228515365352149	0.0207622284676777	=	Full match	Annotated
Uqcrc1	ENSRNOG00000032134	1997.2571392015	-1.51814442918828	0.460855145275551	-3.29419003943324	0.000987057401149681	0.0131743871599309	=	Full match	Annotated
Dstnl1	ENSRNOG00000005924	1792.43983569128	-1.52160855948289	0.434511911777424	-3.5018799674756	0.000461987701250542	0.00919781574148175	m	Ret. introns, all	Novel isoform
Dstn	ENSRNOG00000005924	1792.43983569128	-1.52160855948289	0.434511911777424	-3.5018799674756	0.000461987701250542	0.00919781574148175	m	Ret. introns, all	Novel isoform
NA	7:977000	1354.7159077595	-1.5233157716348	0.551046422983004	-2.76440551666874	0.00570266196679201	0.0345873463137848	x	Antisense	Novel loci
NA	6:90763000	291.095281109778	-1.52500896828102	0.53659603234082	-2.84200567348289	0.00448306937786052	0.0305586598034411	j	Novel junctions	Novel isoform
NA	14:77696000	276.515345466884	-1.52504422974686	0.526468044239287	-2.89674605407523	0.00377054832194968	0.0273397370541368	j	Novel junctions	Novel isoform
NA	2:22079000	28.893496669797	-1.53048779381966	0.574214016058143	-2.66536126081724	0.00769056574640714	0.0400246690223526	x	Antisense	Novel loci
NA	1:196546000	81.5514953161455	-1.53062862142121	0.54906277879375	-2.78771149773417	0.00530817925862347	0.0333540757070218	x	Antisense	Novel loci
LOC685963	ENSRNOG00000048701	5156.30087395719	-1.53353465625498	0.475774279364764	-3.22323993281541	0.00126749336452266	0.0153256558487915	=	Full match	Annotated
LOC682793	ENSRNOG00000030747	2577.19987986715	-1.5335351550155	0.476867743741338	-3.21585004467679	0.00130058772426778	0.0153759186245593	k	Novel exons	Novel isoform
Rpl38	ENSRNOG00000030747	2577.19987986715	-1.5335351550155	0.476867743741338	-3.21585004467679	0.00130058772426778	0.0153759186245593	k	Novel exons	Novel isoform
LOC690468	ENSRNOG00000030747	2577.19987986715	-1.5335351550155	0.476867743741338	-3.21585004467679	0.00130058772426778	0.0153759186245593	k	Novel exons	Novel isoform
Rpl38-ps3	ENSRNOG00000049047	2560.28135737627	-1.53551811973459	0.476821967026247	-3.22031748937872	0.00128048698224372	0.0153444281006847	k	Novel exons	Novel isoform
NA	ENSRNOG00000066953	2203.58666589435	-1.53557444736205	0.481987251355461	-3.18592336839544	0.00144292811661318	0.0163440857749347	=+	Full match	Annotated
Cd81	ENSRNOG00000020451	3597.59090001427	-1.53581213711079	0.551399922839145	-2.7852962495949	0.00534788380433017	0.03339688176862	j	Novel junctions	Novel isoform
NA	8:58742000	2516.52794190558	-1.53585066261926	0.476465018702961	-3.22342795867822	0.00126666155572927	0.0153256558487915	x	Antisense	Novel loci
NA	X:9510000	2515.91481640806	-1.53710224282158	0.477891327865011	-3.21642631534792	0.00129797860206067	0.015366746670159	u	Intergenic	Novel loci
NA	ENSRNOG00000029410	2015.43978380477	-1.5397291737208	0.4772461056762	-3.22627917841088	0.00125410963474824	0.0153010601665355	=+	Full match	Annotated
Prdx1	ENSRNOG00000017194	2271.49208451255	-1.54093561122704	0.424880105525487	-3.62675397409164	0.000287006515396325	0.00785206617057592	=	Full match	Annotated
LOC680700	ENSRNOG00000011484	93.5706168878128	-1.54132506697955	0.572909591018084	-2.69034607055634	0.00713779556863015	0.0386092047297667	=	Full match	Annotated
NA	16:30633000	744.855855237542	-1.54313694747019	0.575262518822153	-2.68249172678545	0.00730759592660693	0.0390390497494068	x	Antisense	Novel loci
Pgrmc1	ENSRNOG00000012786	1563.90486209678	-1.54493006081343	0.447282216737302	-3.45403864272296	0.000552258237226801	0.00974158838778407	=	Full match	Annotated
RGD1563861	ENSRNOG00000029958	104.880732133958	-1.54950973681744	0.522662220417987	-2.96464844078123	0.00303029008091106	0.0240117952051139	=	Full match	Annotated
RGD1563861	ENSRNOG00000029958	104.880732133958	-1.54950973681744	0.522662220417987	-2.96464844078123	0.00303029008091106	0.0240117952051139	x	Antisense	Novel loci
NA	ENSRNOG00000070982	1546.16996267374	-1.5534320931556	0.561783733202622	-2.76517813055885	0.0056891719309506	0.0345555355979912	=	Full match	Annotated
NA	ENSRNOG00000066721	763.313272264232	-1.55344519593557	0.578465460868415	-2.68545885799903	0.00724302914372928	0.038829798093726	=	Full match	Annotated
NA	4:104962000	61.6958445498925	-1.55572662546412	0.613659728340534	-2.53516167611509	0.0112395438886942	0.0485649519714428	m	Ret. introns, all	Novel isoform
NA	ENSRNOG00000066047	4735.91057911918	-1.55662806366575	0.476758605972118	-3.26502352378466	0.00109454985950275	0.0140283133369298	=	Full match	Annotated
Ldha	ENSRNOG00000013009	11087.7685281924	-1.55753006700723	0.592214726453305	-2.63000901097997	0.00853826049908844	0.0424230583896617	j	Novel junctions	Novel isoform
RGD1308134	ENSRNOG00000018829	9388.44127547474	-1.55911390501915	0.471801834889867	-3.30459483139378	0.000951137921259845	0.0129003852038835	k	Novel exons	Novel isoform
NA	ENSRNOG00000032847	1133.13996214194	-1.56049403652661	0.465571101959304	-3.35178457159271	0.000802924719207808	0.0118555087827999	x	Antisense	Novel loci
Sparc	ENSRNOG00000012840	18914.3221950602	-1.56188495874567	0.581583746532482	-2.68557188549017	0.00724057974318622	0.038829798093726	n	Ret. introns, half	Novel isoform
Btf3	ENSRNOG00000016912	3399.13675995115	-1.56856754506617	0.470040523161363	-3.33709003325164	0.000846605185625313	0.0120684433093731	j	Novel junctions	Novel isoform
NA	ENSRNOG00000042940	64.1725691604416	-1.57022150757826	0.571701417917038	-2.74657619933718	0.00602208950624491	0.0353468596073851	=	Full match	Annotated
Higd2a	ENSRNOG00000017372	804.905337007967	-1.5706066407993	0.603715287837307	-2.6015684420146	0.00927985462465917	0.0443091104152203	=	Full match	Annotated
NA	ENSRNOG00000066088	3249.50842669	-1.57399753326696	0.513688990627285	-3.06410602910702	0.00218321518202074	0.0203330107285532	=-	Full match	Annotated
Ndufa4	ENSRNOG00000005512	7419.31157821105	-1.57518685173349	0.536918980633464	-2.93375147564175	0.00334892240380125	0.0255420087248972	=	Full match	Annotated
NA	12:41261000	51.438213184042	-1.57764280137927	0.575846418959556	-2.73969369164398	0.00614964674758274	0.0357928854140558	j	Novel junctions	Novel isoform
NA	ENSRNOG00000031864	643.543666224836	-1.57795477679553	0.457489298187787	-3.44916216192629	0.000562328893569787	0.0098196683039624	=	Full match	Annotated
NA	ENSRNOG00000032822	139.992023305442	-1.58422975513618	0.523128829727189	-3.02837401632473	0.00245873572413495	0.0215126543211891	=	Full match	Annotated
Selenof	ENSRNOG00000055257	847.738932826447	-1.5859738527974	0.466802010401695	-3.39753003941143	0.00067997122156911	0.0108150261464749	=	Full match	Annotated
Gatm	ENSRNOG00000000168	567.304766821297	-1.5871039290645	0.569635424743628	-2.78617491139845	0.0053334084489439	0.03339688176862	m	Ret. introns, all	Novel isoform
NA	17:30796000	598.23547150675	-1.5872966804375	0.540732581482377	-2.93545596251302	0.00333057882720551	0.0254675932870323	j	Novel junctions	Novel isoform
NA	1:196548000	35.8216133867288	-1.58800233242232	0.621772824004145	-2.55399121852218	0.0106495942373154	0.0472801371277426	u	Intergenic	Novel loci
LOC100361756	ENSRNOG00000051310	57.9193692133696	-1.58801762958472	0.56684098310638	-2.80152225564589	0.005086213273615	0.0329824500143825	=	Full match	Annotated
Rpl28	ENSRNOG00000017127	7888.60179996357	-1.58814282968318	0.514610959353437	-3.08610378542762	0.00202798023080384	0.0195365075345444	=-	Full match	Annotated
NA	8:44992000	150.205345894024	-1.59065056769721	0.576796532707411	-2.75773254085092	0.00582037986093278	0.0348889811564523	i	Intronic	Novel loci
Aldoc	ENSRNOG00000011452	14133.8031216943	-1.59153592427658	0.554365026386663	-2.87091690226234	0.00409283100702591	0.0287561689026749	=+	Full match	Annotated
Taldo1	ENSRNOG00000018367	11799.2439787089	-1.59371949713098	0.483782690157697	-3.29428797175749	0.000986713540912171	0.0131743871599309	=	Full match	Annotated
Rpl14	ENSRNOG00000019007	9691.12549117746	-1.59383761598364	0.480377328239801	-3.31788684079614	0.000907012220424944	0.0125706968910426	=-	Full match	Annotated
Ndfip1	ENSRNOG00000013562	4693.41394064823	-1.59976073183156	0.445173179161765	-3.59356943929959	0.000326178669523583	0.0082465828607407	=	Full match	Annotated
Cox6c	ENSRNOG00000010807	5505.57048461362	-1.60198984141064	0.511989066893221	-3.12895322380926	0.001754302328428	0.0181987154911925	j	Novel junctions	Novel isoform
Pgk1	ENSRNOG00000058249	10006.4838794548	-1.60310281210573	0.514052748347121	-3.11855702991634	0.001817389666607	0.018487087603762	m	Ret. introns, all	Novel isoform
NA	4:65293000	170.263461495296	-1.60809254789548	0.533130285884826	-3.01632188317076	0.00255861490486368	0.0220073100902867	j	Novel junctions	Novel isoform
NA	ENSRNOG00000064200	3522.53298664899	-1.60918150046924	0.506786751860917	-3.1752635493338	0.00149700469484459	0.0168091319652775	j	Novel junctions	Novel isoform
NA	1:83056000	1837.73904407366	-1.610082603683	0.51217481445168	-3.14361924532879	0.00166872410933068	0.0176829904986217	i	Intronic	Novel loci
NA	ENSRNOG00000062247	327.053075094717	-1.6131950482387	0.552659677478078	-2.91896643446128	0.00351194036514694	0.0262362603749213	=	Full match	Annotated
Hsbp1	ENSRNOG00000014415	3206.54842483714	-1.61485535903874	0.46397729804008	-3.48046200937022	0.000500549806315464	0.00938921674188642	=-	Full match	Annotated
NA	ENSRNOG00000032777	411.155207528227	-1.6158146826764	0.473959255996082	-3.40918478167616	0.000651573294624855	0.010625461781217	=+	Full match	Annotated
Phf14	ENSRNOG00000005775	5305.45139461823	-1.61639654336495	0.532306634785535	-3.03658913441159	0.00239271353750119	0.0212517825191324	=	Full match	Annotated
NA	16:32995000	2092.48567091897	-1.61745962539455	0.454765753699893	-3.55668739836979	0.00037556060515482	0.00876511259974155	m	Ret. introns, all	Novel isoform
Tifab	ENSRNOG00000011947	639.908732037573	-1.61756466931572	0.507423549247551	-3.18779976158848	0.00143359775873293	0.0162824070646333	=	Full match	Annotated
Mdh2	ENSRNOG00000001440	2965.40957156173	-1.62253812572329	0.514987099399993	-3.15063838999792	0.00162914055739625	0.0175520001954953	=	Full match	Annotated
Fabp5	ENSRNOG00000049075	11608.7178823493	-1.62681883508346	0.538312302983633	-3.02207255168925	0.00251050369024081	0.0217350571495085	=	Full match	Annotated
NA	3:122796000	28.8986987852764	-1.62896135420766	0.610726187575662	-2.66725316082152	0.00764740422528404	0.0399719585926636	u	Intergenic	Novel loci
NA	ENSRNOG00000064742	1738.78257327596	-1.6325808879842	0.450318879656098	-3.62538850076856	0.000288527365847934	0.00785206617057592	k	Novel exons	Novel isoform
NA	ENSRNOG00000069875	2789.27474040535	-1.63320024790325	0.613694641836522	-2.66125877034838	0.0077849101826262	0.0403794041774584	=	Full match	Annotated
Actg1	ENSRNOG00000036701	19313.7587293816	-1.63429719989813	0.63409322959961	-2.57737683294629	0.00995533534265499	0.0462311998218519	c	Absent exons	Novel isoform
Stmn3	ENSRNOG00000013657	16949.1722423681	-1.63637839350193	0.567541415520875	-2.88327573768357	0.00393562771035372	0.0280513873028783	=+	Full match	Annotated
NA	14:42946000	357.933444675184	-1.63752401632619	0.4759378676785	-3.44062561004781	0.000580370979664985	0.00991388513232083	i	Intronic	Novel loci
NA	2:91768000	5282.19519054063	-1.63951212738645	0.541684083385991	-3.02669429963327	0.0024724386378565	0.0215343286637288	i	Intronic	Novel loci
NA	7:9416000	231.581390791216	-1.63974311575579	0.548670212798087	-2.98857688554567	0.00280279971922914	0.0230324188691947	x	Antisense	Novel loci
Psmb5	ENSRNOG00000013386	1507.1086061204	-1.64111240645627	0.464722608529873	-3.53138060497604	0.000413396443132214	0.0090385826577732	=	Full match	Annotated
NA	12:2610000	2360.51341473805	-1.64554428205242	0.558818992495408	-2.94468209590414	0.00323286646022127	0.0249807908639478	p	Run-on	Unclassified
LOC103692829	ENSRNOG00000061320	476.945314488662	-1.64607879854701	0.499253968570907	-3.29707704329088	0.000976966982062806	0.0131208691609975	=	Full match	Annotated
LOC103692829	ENSRNOG00000061320	476.945314488662	-1.64607879854701	0.499253968570907	-3.29707704329088	0.000976966982062806	0.0131208691609975	x	Antisense	Novel loci
NA	8:87336000	704.677408094066	-1.64928255952156	0.531283544668174	-3.1043358599628	0.00190706711124724	0.019098012576433	i	Intronic	Novel loci
Bsg	ENSRNOG00000008414	10568.1743944016	-1.65000743294029	0.512067061101367	-3.22224872146904	0.00127188673330808	0.0153395030195515	=+	Full match	Annotated
Eif3h	ENSRNOG00000004252	832.535518634569	-1.65648181284418	0.467887313120703	-3.5403435109104	0.000399606539853557	0.00888462073488731	j	Novel junctions	Novel isoform
LOC100911110	ENSRNOG00000004252	832.535518634569	-1.65648181284418	0.467887313120703	-3.5403435109104	0.000399606539853557	0.00888462073488731	j	Novel junctions	Novel isoform
LOC108348062	ENSRNOG00000004252	832.535518634569	-1.65648181284418	0.467887313120703	-3.5403435109104	0.000399606539853557	0.00888462073488731	j	Novel junctions	Novel isoform
Gng3	ENSRNOG00000019570	2175.04028152604	-1.65663516948756	0.469234786604805	-3.53050374094025	0.000414769150056312	0.0090385826577732	=-	Full match	Annotated
Ybx1	ENSRNOG00000023786	7544.26788150368	-1.6576860597181	0.616062061889571	-2.69077770287248	0.00712856776400211	0.0386092047297667	=	Full match	Annotated
NA	5:101371000	41.1500908859476	-1.65930594336762	0.589670485608669	-2.81395454557108	0.0048936147360385	0.0322217429045363	n	Ret. introns, half	Novel isoform
Dynlrb1	ENSRNOG00000025715	2603.03588375367	-1.65964740522211	0.507132122281184	-3.27261345180952	0.00106558098012718	0.0137834873077562	j	Novel junctions	Novel isoform
Ripor2	ENSRNOG00000018804	759.095129504983	-1.66029714577563	0.530312434735383	-3.1307905246538	0.00174336464796204	0.0181730682688645	j	Novel junctions	Novel isoform
NA	1:28917000	5509.87003781559	-1.66039228422185	0.474158670615418	-3.50176509915299	0.000462186913304799	0.00919781574148175	m	Ret. introns, all	Novel isoform
LOC100363469	ENSRNOG00000031579	868.763093027762	-1.66162766708213	0.481461260246285	-3.45121779108904	0.000558063039668816	0.0097869447329607	=	Full match	Annotated
Arl6ip1	ENSRNOG00000017751	1117.77966703344	-1.66176189189448	0.466885539056332	-3.55924900833987	0.000371916779253683	0.00875675967332688	m	Ret. introns, all	Novel isoform
RGD1565131	ENSRNOG00000025212	32.9172586400234	-1.66514612736562	0.59033461940084	-2.82068181780642	0.00479217084108544	0.0318288240808068	=	Full match	Annotated
Ran	ENSRNOG00000000938	4456.92925734176	-1.66569519220186	0.473304798120857	-3.51928651223292	0.00043270913236043	0.00906741986861281	=	Full match	Annotated
NA	ENSRNOG00000065971	56.1994725981095	-1.6657089221995	0.536729325209947	-3.1034431024389	0.00191283011597343	0.0191072525466378	=	Full match	Annotated
Eef1b2	ENSRNOG00000024186	4694.14802336401	-1.66638767398337	0.487729629812617	-3.41662177592858	0.000634032999049618	0.0104615444843187	=-	Full match	Annotated
NA	1:95936000	1286.4485555966	-1.66998550638853	0.551845601468586	-3.02618250819489	0.00247662763443505	0.0215343286637288	m	Ret. introns, all	Novel isoform
NA	ENSRNOG00000005630	2576.900267875	-1.67228538519243	0.517230489344919	-3.23315314862898	0.00122431908884416	0.0150840542627251	=	Full match	Annotated
Rpl11	ENSRNOG00000026260	4058.50461130814	-1.67240273560648	0.481063394120621	-3.47647057757038	0.000508059971273683	0.00940079178634881	j	Novel junctions	Novel isoform
Caly	ENSRNOG00000018337	1913.41727707621	-1.67276281975094	0.554598506545105	-3.01616899434419	0.00255990543283578	0.0220073100902867	=	Full match	Annotated
NA	ENSRNOG00000056825	289.061641755864	-1.67333331738469	0.500115650060928	-3.34589272937337	0.000820181191300477	0.0119561021660532	=+	Full match	Annotated
Rps5	ENSRNOG00000019453	5305.85479261351	-1.67419899852322	0.460863258501486	-3.6327456520768	0.000280421400459247	0.00785206617057592	=	Full match	Annotated
NA	ENSRNOG00000055942	101.122872647849	-1.67438564965326	0.537205330823943	-3.11684481441231	0.00182797769133469	0.0185497687757475	x	Antisense	Novel loci
Rpl26	ENSRNOG00000004214	6713.94113992375	-1.67694755571808	0.472587572267642	-3.5484376952011	0.000387523667622885	0.00883147366000622	=-	Full match	Annotated
NA	14:83857000	1841.30271598983	-1.67772119550609	0.538237046474523	-3.11706748261801	0.00182659755312497	0.0185497687757475	u	Intergenic	Novel loci
Rpl35a	ENSRNOG00000032348	2207.99815337896	-1.67798388348585	0.540933564418645	-3.10201472761118	0.00192208395609381	0.0191107343447896	x	Antisense	Novel loci
LOC103690996	ENSRNOG00000032348	2207.99815337896	-1.67798388348585	0.540933564418645	-3.10201472761118	0.00192208395609381	0.0191107343447896	x	Antisense	Novel loci
LOC108349682	ENSRNOG00000032348	2207.99815337896	-1.67798388348585	0.540933564418645	-3.10201472761118	0.00192208395609381	0.0191107343447896	x	Antisense	Novel loci
LOC100359505	ENSRNOG00000032807	267.40701620602	-1.67812040408528	0.528942916452668	-3.17259264069462	0.00151084348563994	0.0168851867955119	=	Full match	Annotated
NA	ENSRNOG00000033058	1789.36928279867	-1.67921482289252	0.533791485615496	-3.14582541712197	0.00165618835068402	0.0176823789177765	x	Antisense	Novel loci
NA	ENSRNOG00000064222	5186.03453033745	-1.68019582182795	0.533691969694861	-3.14825014659411	0.00164251070678731	0.0176055303635438	j	Novel junctions	Novel isoform
NA	12:2611000	297.316637487235	-1.68108250099145	0.567851613473223	-2.96042568358524	0.00307214231005166	0.0241287113459086	u	Intergenic	Novel loci
Rpl24	ENSRNOG00000001611	5307.06810057829	-1.686690282219	0.51508535795463	-3.27458402024227	0.00105817666317635	0.0137336399856186	=	Full match	Annotated
Actg1	ENSRNOG00000053452	3192.35594553421	-1.68839097015722	0.669282230380813	-2.52268907422889	0.0116461323456849	0.0494768785207963	=-	Full match	Annotated
Potef	ENSRNOG00000053452	3192.35594553421	-1.68839097015722	0.669282230380813	-2.52268907422889	0.0116461323456849	0.0494768785207963	=-	Full match	Annotated
LOC100361457	ENSRNOG00000053452	3192.35594553421	-1.68839097015722	0.669282230380813	-2.52268907422889	0.0116461323456849	0.0494768785207963	=-	Full match	Annotated
NA	ENSRNOG00000063087	249.764354614507	-1.6898543226794	0.507668502248691	-3.32865701770796	0.000872657987842505	0.0122728510974763	=	Full match	Annotated
NA	ENSRNOG00000033916	1297.54698585255	-1.69027655428599	0.514582189454747	-3.28475526150062	0.00102070991749113	0.0135159408031764	x	Antisense	Novel loci
S100b	ENSRNOG00000001295	28324.1769643357	-1.69215052229184	0.506707095148624	-3.33950429842612	0.000839280520981218	0.0120333124994654	j	Novel junctions	Novel isoform
Eif1	ENSRNOG00000033765	2587.93377192771	-1.69238771535761	0.483980598036755	-3.49680900892042	0.000470858811126523	0.00922135176369747	=	Full match	Annotated
NA	ENSRNOG00000032605	37.6304362514509	-1.69239716614073	0.533823140881097	-3.17033308699836	0.00152264284005252	0.0169267802192576	=	Full match	Annotated
Rps21	ENSRNOG00000060449	3088.28276615459	-1.69245904161865	0.515828971261155	-3.28104688939969	0.00103422549333698	0.013602584651394	=-	Full match	Annotated
NA	1:201440000	2235.07588821325	-1.69260851277049	0.537976656784222	-3.14624898947871	0.0016537914943324	0.0176823789177765	u	Intergenic	Novel loci
Kxd1	ENSRNOG00000019971	23487.0271317983	-1.6929542861516	0.471910130073344	-3.58745061456614	0.000333926953463209	0.00830556594637572	=+	Full match	Annotated
NA	4:105009000	783.816493186603	-1.69309530262051	0.513542218985423	-3.29689602924072	0.00097759683003929	0.0131208691609975	m	Ret. introns, all	Novel isoform
NA	ENSRNOG00000033625	1740.48060571362	-1.69310178845374	0.542773483123986	-3.11935243908551	0.00181249020060519	0.0184596511075002	=	Full match	Annotated
NA	ENSRNOG00000004662	534.90906562955	-1.69412003482526	0.615776577140929	-2.75119271780541	0.00593786990333064	0.0352050326835063	=	Full match	Annotated
NA	5:158543000	2286.92747074068	-1.69568733748662	0.535803841543939	-3.16475397526161	0.00155214133395564	0.017051177799759	x	Antisense	Novel loci
Rpl35a	ENSRNOG00000031641	2286.92747074068	-1.69568733748662	0.535803841543939	-3.16475397526161	0.00155214133395564	0.017051177799759	=	Full match	Annotated
LOC103690996	ENSRNOG00000031641	2286.92747074068	-1.69568733748662	0.535803841543939	-3.16475397526161	0.00155214133395564	0.017051177799759	=	Full match	Annotated
LOC108349682	ENSRNOG00000031641	2286.92747074068	-1.69568733748662	0.535803841543939	-3.16475397526161	0.00155214133395564	0.017051177799759	=	Full match	Annotated
LOC108351058	ENSRNOG00000031641	2286.92747074068	-1.69568733748662	0.535803841543939	-3.16475397526161	0.00155214133395564	0.017051177799759	=	Full match	Annotated
NA	ENSRNOG00000069113	1287.16188779117	-1.69573267549158	0.473020972281942	-3.5848995601845	0.00033720795269729	0.00833253608865692	=	Full match	Annotated
NA	4:65375000	142.522555837048	-1.69597579290191	0.582787392454657	-2.91011064216503	0.00361300827969261	0.0266669265102946	o	Partial overlap	Novel isoform
NA	ENSRNOG00000069961	2284.80195276129	-1.69728369501887	0.536141849641446	-3.16573626206191	0.0015469098027834	0.017051177799759	=-	Full match	Annotated
Cd63	ENSRNOG00000007650	80136.6019915881	-1.69820119890643	0.465315829678703	-3.64956679010689	0.000262682935633158	0.00763482865969998	=	Full match	Annotated
Atp5f1a	ENSRNOG00000017032	15335.3190315974	-1.70011021790403	0.541333031024375	-3.14059944704811	0.00168602454632013	0.0178437597818881	=-	Full match	Annotated
LOC100362384	ENSRNOG00000031540	781.478177922301	-1.70417644100546	0.532964535652143	-3.19754191321605	0.00138604267282858	0.0159148077858208	=	Full match	Annotated
NA	ENSRNOG00000062985	1032.65870156033	-1.70705716293497	0.573257574912957	-2.97781876357092	0.00290307592053429	0.0235107075999212	=+	Full match	Annotated
Actb	ENSRNOG00000034254	25647.5874693184	-1.70954991171125	0.645406974020119	-2.64879367674443	0.00807796309794405	0.0411775266773304	=	Full match	Annotated
NA	ENSRNOG00000032585	334.685767578426	-1.70979510115561	0.567739861310419	-3.01158191924233	0.00259890267644493	0.0222431775924302	=	Full match	Annotated
Gpx4	ENSRNOG00000013604	26711.0154258499	-1.71067243460162	0.497537586615217	-3.43827779171308	0.00058542679403365	0.00991388513232083	=-	Full match	Annotated
Cpe	ENSRNOG00000043387	31150.0188075758	-1.71128033715358	0.520102190686997	-3.29027711822012	0.00100088758504807	0.0133165710124967	=	Full match	Annotated
Gap43	ENSRNOG00000001528	1452.73569271241	-1.711495760146	0.522394441657589	-3.27625185810806	0.00105194706512671	0.01371782157719	=-	Full match	Annotated
Tmpo	ENSRNOG00000008797	7691.37912970838	-1.71323579360949	0.48311147576089	-3.54625356582801	0.000390750022601832	0.00883147366000622	j	Novel junctions	Novel isoform
NA	20:12790000	129.534761125179	-1.71356061189718	0.639005004473219	-2.68160749900511	0.007326936951569	0.039084227767934	j	Novel junctions	Novel isoform
NA	14:21379000	1322.57194888694	-1.71577117682619	0.51307043266213	-3.34412405704943	0.000825428177448508	0.0119701366494349	i	Intronic	Novel loci
NA	5:166309000	775.981952484755	-1.7193580119925	0.495899397849674	-3.46715083633495	0.000526006630830197	0.00945728182309666	x	Antisense	Novel loci
Rps9	ENSRNOG00000058909	3892.03883403557	-1.72082966336068	0.526414466981585	-3.26896347136462	0.00107942235851181	0.0138981846529124	=-	Full match	Annotated
Rps9l1	ENSRNOG00000058909	3892.03883403557	-1.72082966336068	0.526414466981585	-3.26896347136462	0.00107942235851181	0.0138981846529124	=-	Full match	Annotated
Morf4l2	ENSRNOG00000002389	1874.5311730748	-1.7230889784762	0.482910355524643	-3.56813424844493	0.00035953228921717	0.00865976910407562	=-	Full match	Annotated
Atp6v1e1	ENSRNOG00000011905	1391.36557397435	-1.72454228306766	0.52561245511916	-3.28101487373752	0.0010343428957346	0.013602584651394	=-	Full match	Annotated
Cnn3	ENSRNOG00000011559	21645.9807997888	-1.72471386823761	0.479737024412878	-3.59512353741799	0.00032423768141866	0.0082465828607407	m	Ret. introns, all	Novel isoform
NA	5:150429000	47.2103577709093	-1.72502253895966	0.633477281108031	-2.7231008757605	0.00646723073177297	0.0366204504680548	u	Intergenic	Novel loci
NA	ENSRNOG00000030447	1157.69507397363	-1.72511593121377	0.491769346886312	-3.50797775854986	0.000451526797782493	0.00919781574148175	=	Full match	Annotated
Myl12a	ENSRNOG00000015278	3780.93270612919	-1.72558446441023	0.491522351971332	-3.51069378124818	0.000446938921661311	0.00918196578765959	j	Novel junctions	Novel isoform
Hnrnpa1	ENSRNOG00000036839	8022.39876579555	-1.72781618451526	0.435838594045555	-3.96434874772623	7.3596592623145e-05	0.00444104862429813	j	Novel junctions	Novel isoform
NA	ENSRNOG00000066186	65.7387322009582	-1.73227848526691	0.599056739872137	-2.89167681451452	0.00383191903465195	0.0275376300285953	=	Full match	Annotated
Rpl3	ENSRNOG00000016896	1775.20645559793	-1.73246918083203	0.557046235768775	-3.11009943086871	0.00187024375262071	0.0188191874363347	=-	Full match	Annotated
NA	ENSRNOG00000019655	4964.60421092472	-1.73366855106133	0.480950372008866	-3.60467244015225	0.000312546873934845	0.00818272723287616	=	Full match	Annotated
Rps16	ENSRNOG00000019578	11632.2255574206	-1.73584714622305	0.478629946442362	-3.62669983172915	0.000287066675345426	0.00785206617057592	=-	Full match	Annotated
Rps25	ENSRNOG00000027503	6178.06892796541	-1.73758547677144	0.494748807639839	-3.51205591593128	0.000444654435263963	0.00915747782894973	j	Novel junctions	Novel isoform
Eno1	ENSRNOG00000017895	38405.2180370282	-1.73788081215463	0.619359795975703	-2.80593093618043	0.005017144445489	0.0327661725867214	j	Novel junctions	Novel isoform
NA	ENSRNOG00000033274	25.372003419335	-1.73818637490716	0.631675596246763	-2.75170734034205	0.00592854765551095	0.035193404000349	=	Full match	Annotated
NA	8:107068000	186.114026628688	-1.73890830041366	0.489107389569958	-3.55526891945464	0.000377592684710279	0.00876726283446414	j	Novel junctions	Novel isoform
LOC100362751	ENSRNOG00000031052	4720.59847436171	-1.74044103778486	0.516267539862771	-3.37119982063465	0.000748415514266611	0.0114684073868057	=+	Full match	Annotated
LOC691716	ENSRNOG00000054854	41.9424719804198	-1.7438126287002	0.61443457353386	-2.83807699601087	0.00453862328932423	0.0307385575037039	=	Full match	Annotated
NA	6:75146000	32.4981835090883	-1.74583401601737	0.654236546211586	-2.66850579675925	0.00761894637796913	0.0399137553375858	i	Intronic	Novel loci
Laptm4a	ENSRNOG00000006865	6277.26978561253	-1.74588737358302	0.462548085193045	-3.7744991914827	0.000160329428235536	0.0063390625824069	=-	Full match	Annotated
NA	ENSRNOG00000062325	3266.31587766064	-1.74671472025976	0.492304223892061	-3.54803927224223	0.000388110347892578	0.00883147366000622	=-	Full match	Annotated
Skp1	ENSRNOG00000005828	6756.21851441091	-1.75133608829094	0.520764629245779	-3.36300891023916	0.000770978752860904	0.0116648806976175	=-	Full match	Annotated
NA	19:10848000	2565.8044707284	-1.75142235179072	0.617137017877101	-2.83797973716674	0.00454000646499469	0.0307385575037039	j	Novel junctions	Novel isoform
LOC688932	ENSRNOG00000030228	457.696899566246	-1.75301276937628	0.583457895041669	-3.00452317857672	0.00265997490426837	0.0224983952044172	=	Full match	Annotated
NA	ENSRNOG00000068445	9674.11305963651	-1.7535210312925	0.51832357910694	-3.38306243816608	0.000716823332641135	0.0110797768750877	=	Full match	Annotated
Tuba1b	ENSRNOG00000053468	212140.835038563	-1.75364902547764	0.693384654700567	-2.52911427097408	0.0114350790256328	0.0489689473943888	n	Ret. introns, half	Novel isoform
Rps10	ENSRNOG00000000490	3810.50008486285	-1.75894798006029	0.505820338083873	-3.47741648096528	0.000506270748444037	0.00940079178634881	=-	Full match	Annotated
Mdh1	ENSRNOG00000008103	7979.2775393669	-1.75914304798302	0.544212572118065	-3.23245573165733	0.00122731150169154	0.0150840542627251	=-	Full match	Annotated
NA	ENSRNOG00000006037	7696.85946907778	-1.75925319886518	0.499590871008959	-3.52138780140687	0.000429294293786419	0.00906384073178279	j	Novel junctions	Novel isoform
NA	3:142962000	2645.31097756623	-1.7592990484118	0.503064968512026	-3.49716072183575	0.000470238433932024	0.00922135176369747	n	Ret. introns, half	Novel isoform
NA	10:78711000	846.392499682477	-1.76068479653347	0.501045519643489	-3.51402163577125	0.000441376861177287	0.00911236662657148	k	Novel exons	Novel isoform
Rpl32	ENSRNOG00000010746	3300.23990466093	-1.76443784515439	0.478465717894119	-3.68769961810481	0.000226290557568428	0.0072120435495763	=	Full match	Annotated
NA	4:53167000	362.85283893372	-1.76533606848593	0.502152855432825	-3.51553525861028	0.000438868480861949	0.0091054346697645	x	Antisense	Novel loci
NA	3:58810000	37.1606164148039	-1.76549933066361	0.487366788499454	-3.62252695982708	0.000291739043780236	0.0079137756147765	x	Antisense	Novel loci
Atp5mc2	ENSRNOG00000015320	4130.66578373127	-1.76553861174908	0.527840943911528	-3.34483073379205	0.000823328008753673	0.0119603732571461	=+	Full match	Annotated
Cox4i1	ENSRNOG00000017817	11058.6877995248	-1.76722294587273	0.527367571644925	-3.35102695139282	0.000805124660792267	0.0118555087827999	=-	Full match	Annotated
NA	ENSRNOG00000070285	268.759078840252	-1.76795129265951	0.498570299042085	-3.5460421450221	0.000391063658304512	0.00883147366000622	=	Full match	Annotated
Rps24	ENSRNOG00000010189	35459.0693446497	-1.76819375766367	0.47734690248	-3.7042112318677	0.000212049509818188	0.00706508822409276	=-	Full match	Annotated
LOC498555	ENSRNOG00000038074	17944.5367323529	-1.76891136633129	0.519963413307935	-3.40199198839342	0.000668965988742975	0.0107537575118484	=	Full match	Annotated
Rpl35	ENSRNOG00000014272	10310.9207093399	-1.76990117645357	0.487974533410866	-3.62703595222938	0.000286693388047862	0.00785206617057592	=-	Full match	Annotated
NA	3:112494000	2675.46158499395	-1.77340747258603	0.480054656412181	-3.69417825428477	0.000220599017299984	0.00709170619294169	x	Antisense	Novel loci
NA	ENSRNOG00000066637	7879.78655845988	-1.77362574963462	0.50712552192686	-3.49740975941341	0.000469799624278687	0.00922135176369747	x	Antisense	Novel loci
NA	10:60584000	107.178128503174	-1.77459803705865	0.509485644752814	-3.48311685586279	0.000495611980079834	0.00937747091880174	j	Novel junctions	Novel isoform
NA	2:141784000	161.020971717442	-1.77598386656357	0.53300392428161	-3.3320277499969	0.000862156588448193	0.0122070887236026	m	Ret. introns, all	Novel isoform
NA	ENSRNOG00000005694	284.07763687257	-1.77863278043784	0.503263040907575	-3.53420107550574	0.00040900979287357	0.00902189495754279	m	Ret. introns, all	Novel isoform
NA	7:12220000	237.362172123736	-1.77895703948163	0.654128677933721	-2.71958270519655	0.00653643467112116	0.0367707351767366	x	Antisense	Novel loci
LOC108350502	ENSRNOG00000005116	48.3077282780547	-1.77898932315163	0.579405700955629	-3.07036903540558	0.0021379442595796	0.0200900282109336	=	Full match	Annotated
LOC108353446	ENSRNOG00000005116	48.3077282780547	-1.77898932315163	0.579405700955629	-3.07036903540558	0.0021379442595796	0.0200900282109336	=	Full match	Annotated
NA	6:138831000	3853.43083119658	-1.77963510534455	0.484155156639126	-3.67575369370906	0.000237148242946217	0.00734049618906624	x	Antisense	Novel loci
NA	ENSRNOG00000064090	3337.9359417969	-1.78002077780277	0.500012692308626	-3.5599511876072	0.00037092373376202	0.00875675967332688	=-	Full match	Annotated
NA	1:154141000	92.1923326450614	-1.78016886230158	0.568506753840806	-3.13130644495397	0.00174030460567731	0.0181730682688645	e	SE fragment	Unclassified
NA	ENSRNOG00000067799	19054.8005332652	-1.78119384848843	0.545667515891145	-3.26424754381706	0.00109755226262959	0.0140395334944264	=-	Full match	Annotated
Rpl4	ENSRNOG00000009378	2901.72564174529	-1.78144475374875	0.467108768869415	-3.81376859625338	0.000136863626308502	0.00586043696648742	=	Full match	Annotated
Slc25a5	ENSRNOG00000039980	1312.35419120848	-1.78202166545706	0.586418453913073	-3.03882262498038	0.00237504646193452	0.0212234962088861	=	Full match	Annotated
NA	17:14135000	454.142603230524	-1.78413573807651	0.524100393038025	-3.40418698741	0.000663613087953263	0.0107382334039078	u	Intergenic	Novel loci
Mif	ENSRNOG00000006589	11521.2270059358	-1.7876509569327	0.549430330965611	-3.25364446806375	0.00113934775862717	0.0143958604753026	=	Full match	Annotated
NA	3:143138000	490.883774608071	-1.78904954632602	0.520206628465175	-3.43911332234358	0.000583622873439901	0.00991388513232083	m	Ret. introns, all	Novel isoform
Ywhaq	ENSRNOG00000051650	4944.08103736016	-1.79108659159266	0.531568590630383	-3.36943646250547	0.000753220543372265	0.0114999901540006	m	Ret. introns, all	Novel isoform
NA	ENSRNOG00000030107	669.688437060276	-1.7935924499616	0.549931605607895	-3.26148275834948	0.00110831172453833	0.0141183417554412	=	Full match	Annotated
Myl6l	ENSRNOG00000054140	98118.5971254661	-1.79445673454202	0.536947903896634	-3.34195686680149	0.000831899869937887	0.0120016948533896	j	Novel junctions	Novel isoform
Myl6	ENSRNOG00000054140	98118.5971254661	-1.79445673454202	0.536947903896634	-3.34195686680149	0.000831899869937887	0.0120016948533896	j	Novel junctions	Novel isoform
Myl6b	ENSRNOG00000054140	98118.5971254661	-1.79445673454202	0.536947903896634	-3.34195686680149	0.000831899869937887	0.0120016948533896	j	Novel junctions	Novel isoform
LOC100909726	ENSRNOG00000054140	98118.5971254661	-1.79445673454202	0.536947903896634	-3.34195686680149	0.000831899869937887	0.0120016948533896	j	Novel junctions	Novel isoform
Atp5f1c	ENSRNOG00000019223	8566.32318811315	-1.79459223259259	0.489239113625094	-3.66812910622637	0.0002443318063918	0.00734049618906624	j	Novel junctions	Novel isoform
Taf3	ENSRNOG00000019223	8566.32318811315	-1.79459223259259	0.489239113625094	-3.66812910622637	0.0002443318063918	0.00734049618906624	j	Novel junctions	Novel isoform
Tecr	ENSRNOG00000021808	41585.5043935183	-1.79533887996034	0.536469868144993	-3.34657915861755	0.000818153162060952	0.0119561021660532	m	Ret. introns, all	Novel isoform
Tecr	ENSRNOG00000021808	41585.5043935183	-1.79533887996034	0.536469868144993	-3.34657915861755	0.000818153162060952	0.0119561021660532	n	Ret. introns, half	Novel isoform
RGD1560015	ENSRNOG00000021808	41585.5043935183	-1.79533887996034	0.536469868144993	-3.34657915861755	0.000818153162060952	0.0119561021660532	m	Ret. introns, all	Novel isoform
RGD1560015	ENSRNOG00000021808	41585.5043935183	-1.79533887996034	0.536469868144993	-3.34657915861755	0.000818153162060952	0.0119561021660532	n	Ret. introns, half	Novel isoform
NA	ENSRNOG00000033748	254.361921798761	-1.7980469298943	0.530661341144644	-3.38831339402997	0.000703238624708817	0.0109360782046555	=	Full match	Annotated
Stmn2	ENSRNOG00000011705	9960.0432528695	-1.79846234070338	0.499595687078935	-3.59983560150155	0.000318418431378973	0.00820270590570314	=	Full match	Annotated
NA	19:9153000	55.0280065189419	-1.79988092829249	0.626148388839366	-2.87452776430322	0.00404632192524569	0.0285010675440415	u	Intergenic	Novel loci
NA	ENSRNOG00000030174	44.6267707117054	-1.80244802347885	0.615772545680586	-2.92713281246842	0.00342102756370944	0.0258566754184062	=	Full match	Annotated
Rpl10a	ENSRNOG00000000505	10521.8498843481	-1.80479979747409	0.49994815784436	-3.60997389260498	0.000306227825635364	0.00814857661738292	=	Full match	Annotated
RGD1566137	ENSRNOG00000000505	10521.8498843481	-1.80479979747409	0.49994815784436	-3.60997389260498	0.000306227825635364	0.00814857661738292	=	Full match	Annotated
Ikzf4	ENSRNOG00000005535	1824.36423231371	-1.80501823586862	0.479092254323545	-3.76757966671204	0.000164837944926297	0.00639662802950104	=	Full match	Annotated
NA	20:7889000	670.041774760098	-1.80742346522059	0.521200808273963	-3.46780633592291	0.000524725295646282	0.00945728182309666	m	Ret. introns, all	Novel isoform
NA	5:95087000	140.533827807536	-1.81191388355792	0.624285235417028	-2.90238144483354	0.00370337304686767	0.0270766286475652	x	Antisense	Novel loci
NA	15:2462000	69.0607147536078	-1.81275095563626	0.514595279688812	-3.5226731126109	0.000427217933886504	0.00906384073178279	e	SE fragment	Unclassified
Psmb7	ENSRNOG00000011732	4547.7332009744	-1.81315142144369	0.490847404611552	-3.69392076724657	0.000220822633781649	0.00709170619294169	=-	Full match	Annotated
NA	ENSRNOG00000065924	29.1523934734717	-1.8154782566927	0.683253544696201	-2.65710770296834	0.00788142591679631	0.0406131014153435	=	Full match	Annotated
NA	10:33124000	75.840029613585	-1.81565712483542	0.533577113850809	-3.4028017276301	0.000666986637744528	0.0107537575118484	u	Intergenic	Novel loci
Rps15a	ENSRNOG00000018320	23085.2042519385	-1.82072192581779	0.496763986651398	-3.66516489669665	0.000247179270359	0.00737315531725673	=-	Full match	Annotated
NA	ENSRNOG00000068955	15438.8318300708	-1.8216231073379	0.513261220481979	-3.54911502105557	0.00038652820278056	0.00883147366000622	j	Novel junctions	Novel isoform
Rps15al4	ENSRNOG00000052207	16739.6594349843	-1.82327365047539	0.496767577227724	-3.6702750623348	0.000242289602545862	0.00734049618906624	=	Full match	Annotated
Tubb5	ENSRNOG00000061216	12356.1102823462	-1.82633300424018	0.600228597694445	-3.04272907231571	0.00234443303688252	0.0210762094910305	=	Full match	Annotated
NA	2:173682000	12628.0642470914	-1.82845990563942	0.537938516162963	-3.39901280667083	0.000676295495539925	0.010797540654506	u	Intergenic	Novel loci
NA	1:47263000	772.943905030988	-1.82854609196851	0.546600572322094	-3.34530584957202	0.000821918802892329	0.0119603732571461	u	Intergenic	Novel loci
NA	2:173691000	14441.0486605778	-1.82914973221573	0.535079895448177	-3.41846095840258	0.000629763518798978	0.0104528273555902	u	Intergenic	Novel loci
NA	ENSRNOG00000065853	217.878596357755	-1.82920107351134	0.600592206338592	-3.04566235493256	0.00232168394421893	0.0209928315215135	=	Full match	Annotated
NA	3:24555000	23.8787588171167	-1.8303423389993	0.719273966924881	-2.54470816846684	0.0109369100215473	0.0479713133441182	u	Intergenic	Novel loci
NA	6:40935000	334.374496166292	-1.83148542613046	0.588160247600051	-3.11392249578872	0.00184617978665954	0.0186666815099882	x	Antisense	Novel loci
NA	2:173686000	28097.6265847993	-1.83246336700054	0.536866762385004	-3.41325538362612	0.000641917570322609	0.0105088927235236	u	Intergenic	Novel loci
NA	ENSRNOG00000056162	3025.63028112996	-1.83417666369556	0.526013789957619	-3.48693646195728	0.00048858741996931	0.00931668763542318	j	Novel junctions	Novel isoform
NA	ENSRNOG00000056162	3025.63028112996	-1.83417666369556	0.526013789957619	-3.48693646195728	0.00048858741996931	0.00931668763542318	=	Full match	Annotated
Eif4a1	ENSRNOG00000030628	6423.72246634502	-1.83671083425668	0.500312069078217	-3.67113037596846	0.000241480113448196	0.00734049618906624	n	Ret. introns, half	Novel isoform
NA	ENSRNOG00000067444	7300.80162656368	-1.83804345538049	0.513863904283766	-3.57690711501207	0.000347683647357344	0.00847175677950365	=	Full match	Annotated
NA	13:39863000	1727.39867556153	-1.8387613334259	0.483321008520688	-3.80443080480577	0.000142130634545074	0.00595669489378405	i	Intronic	Novel loci
NA	16:18919000	175.355527073559	-1.83929048428919	0.495937563620556	-3.70871379627223	0.000208314727242724	0.00706508822409276	j	Novel junctions	Novel isoform
LOC100361756	ENSRNOG00000029512	1527.2394639437	-1.84208607477556	0.481150534911911	-3.8285026018163	0.000128925268390231	0.00572740134807628	k	Novel exons	Novel isoform
LOC100361854	ENSRNOG00000029512	1527.2394639437	-1.84208607477556	0.481150534911911	-3.8285026018163	0.000128925268390231	0.00572740134807628	k	Novel exons	Novel isoform
Rps15	ENSRNOG00000024603	27199.5380777992	-1.84274866815446	0.531346642711723	-3.46807247854246	0.000524205885194633	0.00945728182309666	=	Full match	Annotated
NA	1:121497000	2012.62065464043	-1.84330395640702	0.502565207621595	-3.66779062388842	0.000244655394395635	0.00734049618906624	x	Antisense	Novel loci
NA	4:9589000	5365.589530148	-1.84376970874719	0.504321577539932	-3.65594055630349	0.000256240732039233	0.00751376790857318	e	SE fragment	Unclassified
NA	ENSRNOG00000048698	2090.37307039327	-1.84713560797012	0.50777749027507	-3.63768706440591	0.000275097381003296	0.00785206617057592	=	Full match	Annotated
NA	ENSRNOG00000065713	3325.84259280853	-1.84735167606407	0.523481661375009	-3.52897114143732	0.000417178620911375	0.0090385826577732	=-	Full match	Annotated
NA	ENSRNOG00000043026	287.761946537645	-1.84927654072061	0.557459916077592	-3.31732647924271	0.000908833490333071	0.0125706968910426	x	Antisense	Novel loci
NA	ENSRNOG00000037380	23.1764388557502	-1.85111310361017	0.715860780666317	-2.58585629162024	0.00971374210593745	0.0455117866584503	=	Full match	Annotated
NA	8:44733000	31.0046336330966	-1.85147116259421	0.592920438639472	-3.12263002240678	0.00179242913171014	0.0184119374779343	e	SE fragment	Unclassified
NA	13:31241000	259.118709437711	-1.853864748667	0.600583553244591	-3.08677242100902	0.00202342444553019	0.0195365075345444	j	Novel junctions	Novel isoform
Atp6v0c	ENSRNOG00000006542	36477.0126029561	-1.85442515674308	0.630145360468652	-2.94285298770416	0.00325202809038482	0.0250077976638583	=	Full match	Annotated
NA	ENSRNOG00000034150	554.287467133457	-1.85487272051922	0.599160183256765	-3.09578769142664	0.00196290852012176	0.0193911141332786	=	Full match	Annotated
NA	ENSRNOG00000033224	552.634747999813	-1.85633921988735	0.560407409247908	-3.31248157903308	0.000924722155667325	0.012727456664702	=	Full match	Annotated
Atp5f1b	ENSRNOG00000002840	28158.7617347502	-1.85808472514741	0.601245740403332	-3.09039149932431	0.00199892822825675	0.0195038394410772	=	Full match	Annotated
NA	2:173676000	13993.7987420776	-1.86142736764662	0.547290724130065	-3.40116739710035	0.000670987255869327	0.0107537575118484	p	Run-on	Unclassified
Colec11	ENSRNOG00000008373	4014.74061657508	-1.86225035626756	0.560256894856905	-3.32392224596039	0.00088760939604909	0.0123614517431887	j	Novel junctions	Novel isoform
NA	1:206627000	4357.36327664446	-1.86369107333097	0.564919975460987	-3.29903553474128	0.000970176293322848	0.0130950365388601	j	Novel junctions	Novel isoform
NA	8:62394000	887.732668192079	-1.86482904002604	0.553915330699905	-3.36663193212168	0.000760921744004097	0.0115964473786224	j	Novel junctions	Novel isoform
Rpl17	ENSRNOG00000018680	7257.07249509269	-1.86524982639044	0.532215772939994	-3.50468723631897	0.000457143987650937	0.00919781574148175	=	Full match	Annotated
NA	2:93252000	1698.21031535285	-1.86630340478656	0.501923500281488	-3.71830249777088	0.000200566012241211	0.00697570255023168	u	Intergenic	Novel loci
NA	19:34343000	1507.99837162976	-1.87060096504317	0.543568201283488	-3.44133626769605	0.000578848675977987	0.00991388513232083	x	Antisense	Novel loci
Naca	ENSRNOG00000002632	21813.0461269848	-1.87135481958663	0.493600245854989	-3.79123559054386	0.00014989967774919	0.00606985071929329	j	Novel junctions	Novel isoform
NA	ENSRNOG00000009861	80.1399081658439	-1.87868804194665	0.577905355227821	-3.25085764468481	0.00115057452668513	0.0144157185092299	=	Full match	Annotated
Rpl12-ps1	ENSRNOG00000061579	83.1051402149067	-1.87903861376805	0.533026488516774	-3.52522558306015	0.00042312230935381	0.0090385826577732	=	Full match	Annotated
Hsp90ab1	ENSRNOG00000019834	4865.36262806652	-1.87908694752078	0.637493670925777	-2.94761663247878	0.00320233925719853	0.024830719383754	=+	Full match	Annotated
NA	2:164045000	532.926254607115	-1.87945533915983	0.567981860807393	-3.30900591875974	0.000936278577928788	0.0128368589104915	x	Antisense	Novel loci
NA	1:172860000	1927.508917576	-1.88442810717276	0.54153722144483	-3.47977578003794	0.000501833583913757	0.00938921674188642	e	SE fragment	Unclassified
Rps11	ENSRNOG00000020595	7801.03494697464	-1.88653750269372	0.530033124322176	-3.55928227147367	0.000371869681388732	0.00875675967332688	=	Full match	Annotated
NA	ENSRNOG00000063880	25.448376386879	-1.88704360834588	0.636514842358943	-2.96464981296028	0.00303027656602532	0.0240117952051139	=	Full match	Annotated
NA	ENSRNOG00000033913	1500.69633874894	-1.8871548204391	0.55630644726992	-3.39229363545999	0.000693101196165178	0.0109012092350795	x	Antisense	Novel loci
Mt3	ENSRNOG00000018958	55602.5963725015	-1.89298208049394	0.643129023339521	-2.94339395641704	0.00324635018553598	0.0249870590038224	=	Full match	Annotated
Gstp1	ENSRNOG00000018237	11273.9152756857	-1.8939484408852	0.492199957060708	-3.84792483972443	0.00011912258507418	0.00560605628236567	=	Full match	Annotated
NA	19:10850000	179.779339974278	-1.89605671482098	0.556507633410474	-3.40706326560389	0.000656659043033532	0.0106876040751594	o	Partial overlap	Novel isoform
NA	ENSRNOG00000062786	1474.53697643885	-1.89904853685507	0.564851440906786	-3.36203185355502	0.000773711977413275	0.0116851419723929	=	Full match	Annotated
NA	ENSRNOG00000033100	4499.43018905901	-1.90097544513123	0.540510691286598	-3.51699878610406	0.000436455777929962	0.00909905217469034	x	Antisense	Novel loci
NA	6:119494000	231.391973408446	-1.90254409826452	0.592509346989671	-3.21099423651402	0.00132276587736666	0.0154367233385084	x	Antisense	Novel loci
Rpl23a	ENSRNOG00000023344	6628.89177451588	-1.90474276402928	0.514760208060997	-3.7002525335128	0.000215385024649536	0.00709170619294169	j	Novel junctions	Novel isoform
RGD1565170	ENSRNOG00000023344	6628.89177451588	-1.90474276402928	0.514760208060997	-3.7002525335128	0.000215385024649536	0.00709170619294169	j	Novel junctions	Novel isoform
NA	3:72977000	19865.2303124269	-1.90528359422683	0.658316721567976	-2.89417469100411	0.00380156598171758	0.0274459311444933	m	Ret. introns, all	Novel isoform
NA	15:51157000	77.7863605563594	-1.90763398651358	0.704927380581436	-2.70614256030194	0.00680698173600236	0.037561633252911	x	Antisense	Novel loci
NA	15:48546000	113.690727974764	-1.90888895958396	0.591232795982871	-3.22865878306125	0.00124372193387627	0.0152187989047459	x	Antisense	Novel loci
Rps19l1	ENSRNOG00000031474	90.1620602323298	-1.90891403773742	0.577064673801141	-3.30797244122283	0.000939740567370021	0.0128497641691607	=	Full match	Annotated
NA	20:37126000	71.5757389164462	-1.90920541745725	0.67833172210041	-2.81456012634279	0.004884403956129	0.0322117025651245	o	Partial overlap	Novel isoform
NA	ENSRNOG00000029594	1650.84202364464	-1.90992185119968	0.541402774136336	-3.52772823199227	0.000419142249073868	0.0090385826577732	x	Antisense	Novel loci
Chchd2	ENSRNOG00000051180	2130.29740816555	-1.91120878882505	0.530445092003616	-3.60302850876792	0.00031453101620258	0.00818272723287616	=	Full match	Annotated
NA	X:100522000	609.657599015959	-1.912245693655	0.610128531334071	-3.13416861439637	0.0017234179348292	0.0181344025760326	x	Antisense	Novel loci
Cox6a1	ENSRNOG00000001170	5868.24194632704	-1.912266692253	0.497534929141508	-3.84348229691651	0.00012130075320204	0.00561736416209667	=	Full match	Annotated
LOC100362830	ENSRNOG00000027694	1693.69321433589	-1.91235192293038	0.560048126387619	-3.41462069566287	0.000638708885035064	0.0104768255858393	=	Full match	Annotated
NA	10:92373000	1673.85219657635	-1.91253405228803	0.531474606805867	-3.59854267315282	0.000320005348504525	0.00820270590570314	n	Ret. introns, half	Novel isoform
Atp5mc3	ENSRNOG00000001596	10012.730205949	-1.91274898754725	0.546238317061732	-3.50167486937955	0.000462343451800901	0.00919781574148175	=	Full match	Annotated
Stmn1	ENSRNOG00000016810	42256.9059696913	-1.91308117906958	0.552258200707555	-3.46410642090699	0.000531996000569377	0.00952818477942846	j	Novel junctions	Novel isoform
NA	18:7201000	25.9450431183858	-1.91468901089389	0.693553980985915	-2.76069212114114	0.00576790220589827	0.0347517420958143	m	Ret. introns, all	Novel isoform
NA	19:10832000	1434.49606477751	-1.91973175086591	0.546236942214868	-3.51446707921625	0.000440637284762623	0.00911236662657148	j	Novel junctions	Novel isoform
Ybx1-ps3	ENSRNOG00000032902	4286.97241625735	-1.92129992753312	0.62262758261307	-3.08579314695589	0.00203009998360632	0.0195365075345444	x	Antisense	Novel loci
Fau	ENSRNOG00000020982	19559.3791243376	-1.92361264100941	0.528759230196871	-3.63797458494143	0.00027479053325227	0.00785206617057592	=-	Full match	Annotated
LOC687780	ENSRNOG00000020982	19559.3791243376	-1.92361264100941	0.528759230196871	-3.63797458494143	0.00027479053325227	0.00785206617057592	=-	Full match	Annotated
NA	18:55095000	1202.0320664806	-1.92585934979304	0.505338573838628	-3.81102779303769	0.000138390205160351	0.0058846088416328	m	Ret. introns, all	Novel isoform
Tsc22d1	ENSRNOG00000001030	6781.80969383898	-1.92911913940556	0.535651210570002	-3.60144642882954	0.000316451636456023	0.00818672103942712	=+	Full match	Annotated
NA	1:171304000	2958.57429718589	-1.92915667525263	0.628851140477977	-3.06774775630735	0.00215678589407754	0.0201990830884446	m	Ret. introns, all	Novel isoform
NA	ENSRNOG00000022934	166.959965804169	-1.93237519154807	0.568275154704026	-3.40042174209517	0.000672819918820144	0.010762550686165	=	Full match	Annotated
NA	ENSRNOG00000034052	217.923770888432	-1.93254090754434	0.526727568119438	-3.66895720769664	0.000243541835949005	0.00734049618906624	=+	Full match	Annotated
NA	ENSRNOG00000062652	10333.5349384123	-1.93257152719235	0.532723528484729	-3.62771949023789	0.000285935669611963	0.00785206617057592	=	Full match	Annotated
B2m	ENSRNOG00000017123	13533.4558745537	-1.9328607653744	0.540574807318422	-3.57556574817565	0.000349471330457732	0.00849063388955568	=-	Full match	Annotated
NA	ENSRNOG00000029461	47.4496951357575	-1.93565615208642	0.670060386297155	-2.88877867080476	0.0038674117945637	0.0277065347538743	=	Full match	Annotated
NA	1:202931000	1030.06183688393	-1.93731525125409	0.544792219053918	-3.55606262992966	0.000376454370783459	0.00876511259974155	i	Intronic	Novel loci
Itm2b	ENSRNOG00000016271	9343.497361086	-1.93880256261694	0.53580677077919	-3.61847342801858	0.000296345919647968	0.00798704661893655	=-	Full match	Annotated
NA	7:76233000	15.0497305748387	-1.94037355998224	0.695924799312115	-2.78819430188462	0.00530027438792828	0.0333535284681793	u	Intergenic	Novel loci
NA	19:39993000	2357.39551022164	-1.94177444900522	0.554319055072302	-3.50299061747381	0.000460065668319087	0.00919781574148175	u	Intergenic	Novel loci
NA	1:202796000	15.3264201953795	-1.94287715376078	0.750356728731275	-2.58927131505284	0.00961792819999124	0.045214511594126	i	Intronic	Novel loci
B3galt4	ENSRNOG00000000471	4762.80988265803	-1.94300533301938	0.540098186329187	-3.59750390243883	0.000321285676999772	0.00821041629454904	=	Full match	Annotated
Pgam1	ENSRNOG00000050585	6442.10246498001	-1.94331293407113	0.517098255866496	-3.75811156201783	0.000171200552363697	0.00658258270602069	j	Novel junctions	Novel isoform
NA	ENSRNOG00000067461	7408.02923143323	-1.94349081516722	0.564209305058261	-3.44462737098342	0.000571847138427661	0.00990335271549723	x	Antisense	Novel loci
NA	5:68006000	211.023021873548	-1.94766236593197	0.522618473913672	-3.7267384586441	0.00019397355390407	0.00680287166871932	u	Intergenic	Novel loci
Rps23	ENSRNOG00000016580	2291.61958799389	-1.94927568339813	0.509628385069434	-3.82489621949248	0.000130827185293035	0.00574132705301684	=	Full match	Annotated
Rack1	ENSRNOG00000052620	7931.17989222671	-1.95454452625535	0.549440829037824	-3.55733397111776	0.000374637736112908	0.00876511259974155	=-	Full match	Annotated
Tssc4	ENSRNOG00000032677	32387.0182840768	-1.95480052283253	0.599928226926857	-3.25839064590448	0.00112046050276414	0.0142298483851046	j	Novel junctions	Novel isoform
Pebp1	ENSRNOG00000001136	20686.4537615619	-1.95528492552955	0.581759593918137	-3.36098441000474	0.000776652091596959	0.0116874287823442	j	Novel junctions	Novel isoform
Rps18l1	ENSRNOG00000033152	4770.50658686187	-1.95603135878008	0.542431958557761	-3.60604003492133	0.000310905191459608	0.00818272723287616	=	Full match	Annotated
NA	ENSRNOG00000051197	218.655769883388	-1.95797259005942	0.521483130133393	-3.75462306816824	0.000173602531295482	0.00663323663101848	=	Full match	Annotated
Rps12	ENSRNOG00000016411	33771.7433719844	-1.9615970481228	0.552315746901819	-3.55158631475973	0.000382916375821039	0.00883147366000622	j	Novel junctions	Novel isoform
LOC100360573	ENSRNOG00000016411	33771.7433719844	-1.9615970481228	0.552315746901819	-3.55158631475973	0.000382916375821039	0.00883147366000622	j	Novel junctions	Novel isoform
NA	ENSRNOG00000033214	491.807302603142	-1.96346993860786	0.48608467251382	-4.03935785190189	5.35977387731422e-05	0.00400776682024256	=+	Full match	Annotated
NA	ENSRNOG00000069659	51.6546151447912	-1.96354965035775	0.720339568504949	-2.72586671093614	0.00641328909586752	0.0365569397539544	=	Full match	Annotated
NA	2:38452000	527.87461820202	-1.96427799913737	0.510639638603329	-3.8467009817529	0.000119718930391727	0.00560605628236567	x	Antisense	Novel loci
LOC100360117	ENSRNOG00000032635	554.034841960253	-1.96432651788348	0.515580824873963	-3.80992935174359	0.000139006508070066	0.0058846088416328	=	Full match	Annotated
LOC108348142	ENSRNOG00000032635	554.034841960253	-1.96432651788348	0.515580824873963	-3.80992935174359	0.000139006508070066	0.0058846088416328	=	Full match	Annotated
Snca	ENSRNOG00000008656	2938.48839442874	-1.96494088699391	0.638081489133997	-3.07945132472143	0.00207382255147832	0.0197151644477919	=	Full match	Annotated
NA	6:35300000	11.5398128280354	-1.96578065862775	0.767007896001385	-2.56292101929574	0.0103795657179398	0.0468521051484182	u	Intergenic	Novel loci
Ywhaz	ENSRNOG00000008195	42861.2518679748	-1.970234717321	0.571604299231408	-3.44685076716572	0.000567161776624099	0.00986296682917676	c	Absent exons	Novel isoform
LOC100361933	ENSRNOG00000062272	12529.4246968702	-1.97106077719244	0.558841835644782	-3.5270458499555	0.000420223986929169	0.0090385826577732	=	Full match	Annotated
LOC100911991	ENSRNOG00000056855	423.099624090668	-1.97195145864754	0.556635349246645	-3.54262707410946	0.000396162502524736	0.00883147366000622	=+	Full match	Annotated
RGD1564606	ENSRNOG00000029670	652.439170106217	-1.97265090738541	0.505795129149999	-3.90009866386119	9.61534953445042e-05	0.00491999151157166	=	Full match	Annotated
Rps3	ENSRNOG00000017418	10643.7674870155	-1.9727507969708	0.487390293241887	-4.04757916668592	5.17500814827723e-05	0.00400776682024256	=-	Full match	Annotated
NA	ENSRNOG00000068524	6544.4731874344	-1.97285775758374	0.559127341345906	-3.52845874579263	0.000417987093314605	0.0090385826577732	x	Antisense	Novel loci
Snurf	ENSRNOG00000054391	22106.54852293	-1.97384506213094	0.517048342687649	-3.81752516964037	0.000134797039131332	0.00586043696648742	j	Novel junctions	Novel isoform
Rtn1	ENSRNOG00000004794	26379.5248964444	-1.97395512122147	0.55096451927862	-3.58272638645765	0.000340026713027433	0.00835807597828722	=	Full match	Annotated
Tspan7	ENSRNOG00000003229	5389.05150546393	-1.97646736150959	0.534846265566207	-3.69539340321883	0.000219546578441388	0.00709170619294169	=	Full match	Annotated
Ptn	ENSRNOG00000011946	7015.47522200085	-1.97691139598546	0.532475792830402	-3.71267844022935	0.000205077375918504	0.00706508822409276	=	Full match	Annotated
Calm2	ENSRNOG00000030871	60.2764720021403	-1.9770282648724	0.604059295218216	-3.27290430016179	0.00106448512460555	0.0137834873077562	=	Full match	Annotated
Tspan3	ENSRNOG00000016474	2400.11560896434	-1.97875191264754	0.529135192088058	-3.73959612256945	0.000184316157649138	0.00671712188441336	=+	Full match	Annotated
Rpl12	ENSRNOG00000016220	1815.44154168392	-1.98543154457496	0.471353235352676	-4.21219458287884	2.52901537750017e-05	0.0036156553270415	j	Novel junctions	Novel isoform
NA	ENSRNOG00000064482	1737.11616236049	-1.99015072906741	0.564162237766545	-3.52762130437194	0.000419311582796304	0.0090385826577732	=	Full match	Annotated
NA	ENSRNOG00000062534	9814.20326002064	-1.99025358864842	0.565844380045331	-3.51731617178734	0.000435934187163018	0.00909905217469034	=	Full match	Annotated
NA	ENSRNOG00000065925	198.138180685357	-1.99198101072842	0.46921942493219	-4.24530806885562	2.18293293961666e-05	0.0036156553270415	m	Ret. introns, all	Novel isoform
Rpl29	ENSRNOG00000011138	10163.6788579118	-1.99461470496164	0.539488955837114	-3.69722991245787	0.000217964922461099	0.00709170619294169	=-	Full match	Annotated
NA	10:72929000	136.462119673201	-1.99610049141689	0.504580801177216	-3.9559580680832	7.62285320892392e-05	0.00444104862429813	i	Intronic	Novel loci
NA	ENSRNOG00000070974	1941.04622439062	-1.9962813497648	0.54707268755023	-3.64902396919881	0.000263238544816666	0.00763482865969998	=-	Full match	Annotated
LOC100360573	ENSRNOG00000020093	7264.62999490407	-1.99746379341892	0.559204621427276	-3.57197297175536	0.000354301984245248	0.00855838395372815	=	Full match	Annotated
Rps4x	ENSRNOG00000003201	21458.1890112148	-1.99805585331421	0.535087668040299	-3.73407195241832	0.000188408629432354	0.00672017502937018	=-	Full match	Annotated
NA	ENSRNOG00000031381	978.035566070153	-1.99949322006027	0.509112218075867	-3.9274115785654	8.58649725336435e-05	0.00473500131432237	x	Antisense	Novel loci
NA	18:80754000	346.876631465103	-2.00124930025928	0.563435504843141	-3.55186934983166	0.000382504735695153	0.00883147366000622	u	Intergenic	Novel loci
NA	9:26175000	7251.64941966336	-2.00239421268971	0.543834486443971	-3.68199197109214	0.000231418700497259	0.00728767021198658	e	SE fragment	Unclassified
NA	X:14593000	518.185061496386	-2.00529803792159	0.512958041473308	-3.9092827790788	9.25705522177608e-05	0.00491999151157166	p	Run-on	Unclassified
NA	14:94690000	45.1567417015112	-2.0083704558312	0.662924230873189	-3.02956259901048	0.00244908144278648	0.0214688135414295	u	Intergenic	Novel loci
LOC100361558	ENSRNOG00000003220	2789.90575214606	-2.00922416326501	0.569759951307996	-3.52643979039319	0.000421186920964625	0.0090385826577732	=	Full match	Annotated
LOC100360791	ENSRNOG00000033517	2649.2382619913	-2.00923422404156	0.610077721887031	-3.29340697415864	0.000989810895160448	0.013190135013092	x	Antisense	Novel loci
Prdx2	ENSRNOG00000003520	60269.626743135	-2.00926890035239	0.559776099222831	-3.58941530933881	0.00033142047898203	0.00827770703092029	j	Novel junctions	Novel isoform
NA	ENSRNOG00000029082	1280.07575149378	-2.01074771393664	0.612250856265531	-3.28418930469342	0.00102276198423226	0.0135217522899603	=	Full match	Annotated
Ywhah	ENSRNOG00000055471	10292.0401491966	-2.01146482905319	0.549864644181706	-3.65810904617553	0.000254082947182681	0.00751376790857318	=	Full match	Annotated
NA	ENSRNOG00000034093	1274.88907965747	-2.01337542946776	0.58539428614195	-3.43934930205236	0.00058311432841116	0.00991388513232083	=	Full match	Annotated
Rps29	ENSRNOG00000004196	40922.4178841841	-2.01553610748089	0.555419328824291	-3.62885481811979	0.000284681276054042	0.00785206617057592	=	Full match	Annotated
LOC108352650	ENSRNOG00000004196	40922.4178841841	-2.01553610748089	0.555419328824291	-3.62885481811979	0.000284681276054042	0.00785206617057592	=	Full match	Annotated
Dynll1	ENSRNOG00000011222	3880.07425994999	-2.01605863867402	0.491534650764399	-4.10155954527071	4.10374869649055e-05	0.00375581715368124	=	Full match	Annotated
NA	7:69294000	39337.9591734372	-2.01817198643604	0.556404484767375	-3.62716700114272	0.000286547971551787	0.00785206617057592	p	Run-on	Unclassified
NA	3:124041000	10.8905460476305	-2.01924048863864	0.776000632014416	-2.60211191245669	0.00926516123242073	0.0443015296349975	x	Antisense	Novel loci
NA	7:52366000	509.984341347214	-2.01963338444544	0.484702875860606	-4.1667452062452	3.08979513495805e-05	0.0036156553270415	u	Intergenic	Novel loci
NA	3:140488000	40332.2727297287	-2.02039116211949	0.556197823278608	-3.632504618968	0.000280683550122169	0.00785206617057592	x	Antisense	Novel loci
NA	ENSRNOG00000064961	40332.8083002034	-2.02067098789334	0.55622246000472	-3.63284680715013	0.000280311451700519	0.00785206617057592	=	Full match	Annotated
LOC108350501	ENSRNOG00000028939	80740.2375177612	-2.02107399402352	0.556254029964866	-3.63336512663319	0.000279748706813315	0.00785206617057592	=	Full match	Annotated
LOC108351482	ENSRNOG00000028939	80740.2375177612	-2.02107399402352	0.556254029964866	-3.63336512663319	0.000279748706813315	0.00785206617057592	=	Full match	Annotated
LOC108352650	ENSRNOG00000028939	80740.2375177612	-2.02107399402352	0.556254029964866	-3.63336512663319	0.000279748706813315	0.00785206617057592	=	Full match	Annotated
H3f3c	ENSRNOG00000032401	4480.22546405304	-2.02315910299079	0.569832212707529	-3.55044705770116	0.000384577477672628	0.00883147366000622	x	Antisense	Novel loci
LOC100361558	ENSRNOG00000032401	4480.22546405304	-2.02315910299079	0.569832212707529	-3.55044705770116	0.000384577477672628	0.00883147366000622	x	Antisense	Novel loci
LOC680121	ENSRNOG00000009920	1002.91269312362	-2.024276233246	0.579882741751868	-3.49083717706534	0.000481509604666249	0.00925691171172592	=-	Full match	Annotated
LOC689955	ENSRNOG00000009920	1002.91269312362	-2.024276233246	0.579882741751868	-3.49083717706534	0.000481509604666249	0.00925691171172592	=-	Full match	Annotated
Rpl18a	ENSRNOG00000018795	14735.2299186986	-2.02589164267996	0.49894559489288	-4.06034578402261	4.90000933148921e-05	0.00394921905928294	=	Full match	Annotated
NA	15:51847000	5730.03289817431	-2.02641950760316	0.542455169688814	-3.73564419851624	0.000187235249904227	0.00671887564869893	j	Novel junctions	Novel isoform
Rps8	ENSRNOG00000054626	40111.7542353827	-2.02892700395827	0.541594751520673	-3.74620876266158	0.000179527207249996	0.00665839403172329	=-	Full match	Annotated
LOC100363452	ENSRNOG00000021395	23425.4298033974	-2.03041910411503	0.536624065483855	-3.78368998841727	0.000154520271838093	0.00616756627879476	=	Full match	Annotated
Rplp1	ENSRNOG00000013874	34223.3606089706	-2.03622024859629	0.551209657350845	-3.69409392858339	0.000220672227144331	0.00709170619294169	=-	Full match	Annotated
LOC100360522	ENSRNOG00000013874	34223.3606089706	-2.03622024859629	0.551209657350845	-3.69409392858339	0.000220672227144331	0.00709170619294169	=-	Full match	Annotated
NA	ENSRNOG00000063015	68361.7639431895	-2.03669982237698	0.551304870453629	-3.69432582864928	0.000220470951130464	0.00709170619294169	=	Full match	Annotated
Calm1	ENSRNOG00000004060	23201.2446797107	-2.03728085298448	0.557272706905812	-3.65580590568705	0.000256375282969688	0.00751376790857318	=	Full match	Annotated
Rpl19	ENSRNOG00000004741	38209.0025076454	-2.03866145073883	0.506333621798129	-4.02632051867104	5.66564483048882e-05	0.00401490628918042	j	Novel junctions	Novel isoform
Rpl6-ps1	ENSRNOG00000031889	685.759148340758	-2.03886339862059	0.531544476428603	-3.83573433463088	0.000125189675864727	0.0057150550499798	=	Full match	Annotated
Rps4x-ps9	ENSRNOG00000029574	19746.7907425605	-2.04330328886519	0.533947431197007	-3.82678737546223	0.000129826563604688	0.00572740134807628	=	Full match	Annotated
Rps4x	ENSRNOG00000029574	19746.7907425605	-2.04330328886519	0.533947431197007	-3.82678737546223	0.000129826563604688	0.00572740134807628	=	Full match	Annotated
Rps19	ENSRNOG00000037897	25976.2490674757	-2.04468222953695	0.500038521771021	-4.08904942422268	4.33144563871693e-05	0.00378189347330472	=+	Full match	Annotated
NA	X:1196000	338.624534282715	-2.04628156712985	0.492697935604102	-4.1532172539365	3.27833219822422e-05	0.0036156553270415	x	Antisense	Novel loci
NA	1:23638000	144.428910026428	-2.04661865431377	0.574787162276044	-3.56065477560348	0.000369931182700071	0.00875675967332688	u	Intergenic	Novel loci
LOC100361259	ENSRNOG00000055911	113.583954683428	-2.047899597355	0.564104822995923	-3.63035293064636	0.000283033940902781	0.00785206617057592	=	Full match	Annotated
LOC108349606	ENSRNOG00000031244	997.086655378942	-2.04926295035221	0.553434315881693	-3.7028115018265	0.000213223309563941	0.00706508822409276	=	Full match	Annotated
LOC108353795	ENSRNOG00000031244	997.086655378942	-2.04926295035221	0.553434315881693	-3.7028115018265	0.000213223309563941	0.00706508822409276	=	Full match	Annotated
NA	X:32535000	82.2445916119836	-2.04992542737915	0.618510143451965	-3.31429556828012	0.000918743344191437	0.0126659649852181	x	Antisense	Novel loci
NA	15:25095000	1694.63292678902	-2.05060937778983	0.512581088140386	-4.00055605880686	6.31938141218942e-05	0.004225760858343	x	Antisense	Novel loci
NA	1:155597000	1001.30699112471	-2.05196674176744	0.553524397087948	-3.70709358532828	0.000209651484579982	0.00706508822409276	x	Antisense	Novel loci
NA	ENSRNOG00000064257	19.5215384047938	-2.05615050657485	0.694598212939038	-2.96020126207165	0.00307438125953595	0.0241287113459086	=	Full match	Annotated
LOC103690015	ENSRNOG00000033146	21980.5135726131	-2.05702179830142	0.499966274649381	-4.11432111044687	3.88320564995038e-05	0.00372368139175157	=	Full match	Annotated
NA	14:81556000	10655.8403291953	-2.05964875674217	0.499315817488556	-4.12494193975614	3.70828292085979e-05	0.00372368139175157	e	SE fragment	Unclassified
NA	7:237000	11963.5888841549	-2.0598379901173	0.500934676988473	-4.11198921683895	3.92264624683357e-05	0.00372368139175157	u	Intergenic	Novel loci
Rpl9	ENSRNOG00000026716	7891.16444044908	-2.05995339477545	0.517336457326059	-3.98184463051892	6.83824773154439e-05	0.00438475681760165	=	Full match	Annotated
LOC100360449	ENSRNOG00000026716	7891.16444044908	-2.05995339477545	0.517336457326059	-3.98184463051892	6.83824773154439e-05	0.00438475681760165	=	Full match	Annotated
LOC100364457	ENSRNOG00000026716	7891.16444044908	-2.05995339477545	0.517336457326059	-3.98184463051892	6.83824773154439e-05	0.00438475681760165	=	Full match	Annotated
NA	17:51365000	12413.8720899192	-2.06185021006126	0.501560213055522	-4.11087274546838	3.94166405347235e-05	0.00372368139175157	i	Intronic	Novel loci
Rpl5	ENSRNOG00000023529	10958.1399699188	-2.06976572466677	0.534237191205878	-3.87424492105259	0.000106955804971595	0.00518313305865107	=-	Full match	Annotated
NA	20:3159000	22601.1013022442	-2.07012764595076	0.576212563418807	-3.59264580013354	0.000327337393488882	0.0082465828607407	i	Intronic	Novel loci
LOC100360449	ENSRNOG00000030476	5792.5996749852	-2.07412753369242	0.517050807347824	-4.01145787651221	6.0344945135139e-05	0.00407912363002206	=-	Full match	Annotated
LOC100364457	ENSRNOG00000028449	5794.3401914784	-2.07441781949613	0.517097442892682	-4.01165746999576	6.02939388336218e-05	0.00407912363002206	=	Full match	Annotated
Mt2A	ENSRNOG00000043098	29060.6277212855	-2.0757238341347	0.57619354651691	-3.60247671408757	0.000315199643572918	0.00818272723287616	=	Full match	Annotated
NA	10:13201000	1297.39412010604	-2.07827045734755	0.628617147410368	-3.30609889645729	0.0009460469053431	0.0128521315406578	e	SE fragment	Unclassified
Eef1g	ENSRNOG00000020075	21735.4626954745	-2.08081313232031	0.518224385419348	-4.01527444648617	5.93766600941864e-05	0.00407912363002206	=-	Full match	Annotated
Tpi1	ENSRNOG00000015290	11614.2011932908	-2.08082499971241	0.495010903569788	-4.20359427379574	2.62709660439904e-05	0.0036156553270415	n	Ret. introns, half	Novel isoform
NA	7:67963000	177.090601572575	-2.08178383286518	0.58399402973037	-3.56473478646064	0.000364224290315889	0.00870610319914962	u	Intergenic	Novel loci
Rpl15	ENSRNOG00000008140	2465.96760023969	-2.08260873006716	0.523092558843439	-3.98133885649572	6.85281726444543e-05	0.00438475681760165	=-	Full match	Annotated
Tpt1	ENSRNOG00000001049	36020.2591383093	-2.08270368366273	0.605126112501196	-3.44176798957525	0.000577925698285003	0.00991388513232083	=	Full match	Annotated
NA	17:40323000	1674.95811129346	-2.09567294594413	0.581694114137888	-3.60270612167026	0.000314921501580018	0.00818272723287616	x	Antisense	Novel loci
Oaz1	ENSRNOG00000019459	12465.0321762632	-2.09765662884987	0.547032444319907	-3.83461100092109	0.000125763169031235	0.0057150550499798	=	Full match	Annotated
NA	1:21680000	43.6840423416444	-2.09934000648787	0.510939625629749	-4.10878291911763	3.97749727989092e-05	0.00372368139175157	x	Antisense	Novel loci
NA	10:624000	357.36507250205	-2.10098866464151	0.526873852404351	-3.98765027919643	6.67309342613898e-05	0.00433595884479821	x	Antisense	Novel loci
NA	ENSRNOG00000064754	200.347835968344	-2.10334342974391	0.539510978236328	-3.89861099142001	9.67460536404037e-05	0.00491999151157166	=	Full match	Annotated
Rpsa	ENSRNOG00000018645	22982.9557186515	-2.10384545459638	0.554085130138864	-3.79697151242648	0.000146474614652212	0.00604803064046718	j	Novel junctions	Novel isoform
NA	5:166233000	333.798089225662	-2.10474765036296	0.506521667708264	-4.15529637633431	3.24866155604578e-05	0.0036156553270415	i	Intronic	Novel loci
NA	3:136336000	2425.96718414549	-2.10489602265689	0.605875416297224	-3.47414000640734	0.000512493546773203	0.00943492525088551	j	Novel junctions	Novel isoform
Tubb2a	ENSRNOG00000017558	22003.6107891211	-2.11913979066821	0.568271201198236	-3.72909939162827	0.000192165349992157	0.00679476906966886	=	Full match	Annotated
Cfl1	ENSRNOG00000020660	6600.16174007478	-2.1267491237118	0.610177107487986	-3.48546200375713	0.00049128799031938	0.00931668763542318	=-	Full match	Annotated
NA	ENSRNOG00000069806	49.877589676819	-2.13703027548974	0.654082425919755	-3.26721861160648	0.00108609776307542	0.013941303905204	=	Full match	Annotated
Rps3a	ENSRNOG00000011893	15420.6227018765	-2.1371292380064	0.523633139416766	-4.08134832792819	4.47751924496183e-05	0.00382964962359898	=-	Full match	Annotated
NA	ENSRNOG00000067086	9992.84237659731	-2.13748078125994	0.548303921414699	-3.89835034508771	9.68502266057414e-05	0.00491999151157166	j	Novel junctions	Novel isoform
[truncated: 80 more rows]

## Sheet: min60_PTX
Genes, differentially expressed at 60 min. PTX application (p.adj < 0.05). Codes are given for each gene based on its most expressed isoform.
SYMBOL	gene_id	baseMean	log2FoldChange	lfcSE	stat	pvalue	padj	code	Type	Class
Eif4g3	ENSRNOG00000014368	42.1277637922651	7.08524454070011	1.51016182550822	4.69171212053097	2.70928173514202e-06	0.00269380012522692	=	Full match	Annotated
Isoc2b	ENSRNOG00000016829	16.4558530625363	6.65780355546789	1.48553690755845	4.4817490037392	7.40337854203249e-06	0.00468431951386783	=	Full match	Annotated
Rtkn	ENSRNOG00000009022	25.434261678994	6.650636036209	1.63650446882529	4.06392781865297	4.82537536827514e-05	0.0176761118753658	=-	Full match	Annotated
LOC103692165	ENSRNOG00000009022	25.434261678994	6.650636036209	1.63650446882529	4.06392781865297	4.82537536827514e-05	0.0176761118753658	=-	Full match	Annotated
Pacsin2	ENSRNOG00000009756	26.8352555142367	6.14421526143876	1.35204902466387	4.54437313245075	5.50989804862816e-06	0.0038348890418452	=	Full match	Annotated
Ciz1	ENSRNOG00000013442	16.1894183707002	5.89560747563762	1.64719813237814	3.57917323954577	0.000344682928691699	0.0522826172549769	=	Full match	Annotated
Capza1	ENSRNOG00000013538	22.7017460822903	5.87564498665265	1.44427066609438	4.06824366414756	4.73688331204934e-05	0.0176761118753658	m	Ret. introns, all	Novel isoform
Hp1bp3	ENSRNOG00000014445	11.6877061867325	5.84049603148225	1.48422466298987	3.93504849846448	8.31798976650822e-05	0.0231572835099589	=	Full match	Annotated
Eprs	ENSRNOG00000002393	24.4765139517373	5.61756686866079	1.37105637448156	4.09725447707063	4.18079221023063e-05	0.0171166551665913	=	Full match	Annotated
Nmnat1	ENSRNOG00000015962	10.1887210359564	5.56915195046765	1.55241890161377	3.58740282321891	0.000333988144045803	0.0522826172549769	n	Ret. introns, half	Novel isoform
Arfgap2	ENSRNOG00000014429	23.4965099244755	5.53128844826506	1.5642934230606	3.53596605772521	0.000406286891145366	0.056555135247435	=	Full match	Annotated
Tnik	ENSRNOG00000012422	7.92653320118827	5.51226245628264	1.74074812621892	3.16660542283956	0.00154229431225491	0.0981185494623501	=	Full match	Annotated
Spag9	ENSRNOG00000002749	11.8195434051228	5.48484908240422	1.73071281692838	3.16912721091335	0.00152897458720912	0.0981185494623501	=	Full match	Annotated
Sgca	ENSRNOG00000003998	10.4096981145824	5.46804577917953	1.84279000903121	2.96726471946425	0.00300462144406205	0.0981185494623501	j	Novel junctions	Novel isoform
Clasp2	ENSRNOG00000009161	27.3531184270038	5.44059529955516	1.59376923275689	3.4136656598296	0.000640951788227593	0.0764886073949689	=	Full match	Annotated
Cstf2	ENSRNOG00000048025	13.8478396334888	5.42218085357184	1.61944106965018	3.34818040321967	0.000813440417154831	0.0857809894454186	=-	Full match	Annotated
NA	10:16680000	33.7097206941232	5.42201784351985	1.27880836377455	4.23989864088482	2.23620737487203e-05	0.0103760022194062	u	Intergenic	Novel loci
Clasp1	ENSRNOG00000002376	7.76371438502622	5.41506280385506	1.71446412420954	3.15845792710985	0.00158606201362418	0.0981185494623501	=	Full match	Annotated
Fastkd3	ENSRNOG00000027422	11.7187263337991	5.39179597344289	1.40977102662916	3.82458986005334	0.000130989964279552	0.0303896717128561	=	Full match	Annotated
Fos	ENSRNOG00000008015	40.0378569799782	5.38508047610523	1.10863321453495	4.85740496090417	1.18934191606152e-06	0.00137963662263136	=+	Full match	Annotated
Ric8b	ENSRNOG00000007323	14.0896569489023	5.38344025994121	1.50185690577234	3.58452275929226	0.000337695118176159	0.0522826172549769	=	Full match	Annotated
Cdc42ep2	ENSRNOG00000020904	19.2300924545128	5.37014301419541	1.61779829112218	3.31941444348444	0.000902064418146359	0.0885892632341327	=	Full match	Annotated
Epb41l3	ENSRNOG00000016724	7.8658802736393	5.28947117435254	1.8225591672289	2.9022219247866	0.00370525950434731	0.0981185494623501	=	Full match	Annotated
Ckap5	ENSRNOG00000016067	10.3844946086267	5.23395887062763	1.69386441568614	3.08995148735532	0.00200189190522372	0.0981185494623501	=	Full match	Annotated
Ckap5	ENSRNOG00000016067	10.3844946086267	5.23395887062763	1.69386441568614	3.08995148735532	0.00200189190522372	0.0981185494623501	=	Full match	Annotated
Fcgr2a	ENSRNOG00000049422	11.4296737184487	5.18133391522474	1.65611728438501	3.12860324813819	0.00175639291714291	0.0981185494623501	=	Full match	Annotated
LOC108348047	ENSRNOG00000049422	11.4296737184487	5.18133391522474	1.65611728438501	3.12860324813819	0.00175639291714291	0.0981185494623501	=	Full match	Annotated
Gtf2i	ENSRNOG00000001479	21.157175856545	5.13966084398645	1.51783023201679	3.38618953264439	0.000708704178753856	0.0795577594214006	=	Full match	Annotated
Zfp184	ENSRNOG00000061612	8.18123889791671	5.13701122024022	1.72526681953134	2.9775169626433	0.00290593563946976	0.0981185494623501	=+	Full match	Annotated
Ccl2	ENSRNOG00000007159	9.47532972377176	5.07679740550432	1.53690480877247	3.30326079827883	0.000955674630579473	0.0885892632341327	=	Full match	Annotated
Pacrgl	ENSRNOG00000004140	6.87618413789581	5.03302021646359	1.65343612157588	3.0439762085678	0.00233473603513673	0.0981185494623501	=	Full match	Annotated
Adcyap1r1	ENSRNOG00000012098	40.458754395955	5.02604570511302	1.1674223869104	4.30525040590879	1.66796955876149e-05	0.00829219152069999	=	Full match	Annotated
Gria2	ENSRNOG00000054204	8.55676586142261	5.02551276440464	1.65661975584114	3.03359461136751	0.00241658922362774	0.0981185494623501	=	Full match	Annotated
Srp72	ENSRNOG00000002100	13.8363087916149	5.01879918013537	1.5250393820361	3.29093086988659	0.000998564493031712	0.0885892632341327	=-	Full match	Annotated
LOC108348180	ENSRNOG00000002100	13.8363087916149	5.01879918013537	1.5250393820361	3.29093086988659	0.000998564493031712	0.0885892632341327	=-	Full match	Annotated
Cpa2	ENSRNOG00000028092	10.7481026395378	5.01822402220604	1.6398901548688	3.06009765794802	0.00221264830429028	0.0981185494623501	=	Full match	Annotated
Rab5b	ENSRNOG00000006130	8.10051402663928	5.01132169654853	1.60488439216426	3.12254373026242	0.00179295467265103	0.0981185494623501	j	Novel junctions	Novel isoform
Abi2	ENSRNOG00000017707	17.0814853710063	5.00367366575745	1.47272583678374	3.39755950549824	0.000679897995705335	0.0775752467231005	=	Full match	Annotated
Zmym3	ENSRNOG00000003707	10.8025139406046	4.97469277359635	1.53399060548914	3.24297473256694	0.00118288701074675	0.0957313208697373	j	Novel junctions	Novel isoform
Git2	ENSRNOG00000001190	25.256386628656	4.9744493269075	1.52716811119506	3.25730303719792	0.00112476285892792	0.0941140289170783	=-	Full match	Annotated
Ngly1	ENSRNOG00000006143	6.43525457466305	4.96183674032563	1.6249185461969	3.05359105657249	0.00226120087733012	0.0981185494623501	=+	Full match	Annotated
NA	ENSRNOG00000068826	10.5402724576132	4.95802057145378	1.74748675858743	2.83722926487956	0.00455069222361968	0.0981185494623501	=	Full match	Annotated
Ptprz1	ENSRNOG00000006030	9.68882993993892	4.95410665708592	1.70496613968249	2.90569210835384	0.00366441827997364	0.0981185494623501	=	Full match	Annotated
NA	ENSRNOG00000062400	9.34871407612908	4.95062526910314	1.71358727224697	2.88904180678906	0.00386417695790828	0.0981185494623501	=	Full match	Annotated
Myh10	ENSRNOG00000002886	13.1857209765718	4.94941332132348	1.73471539770513	2.85315581326544	0.00432873913508644	0.0981185494623501	=	Full match	Annotated
Vps50	ENSRNOG00000009894	10.6798769826122	4.9389527184033	1.73828450672159	2.84127983612889	0.00449328653100952	0.0981185494623501	=	Full match	Annotated
Vps50	ENSRNOG00000009894	10.6798769826122	4.9389527184033	1.73828450672159	2.84127983612889	0.00449328653100952	0.0981185494623501	=	Full match	Annotated
Vps50	ENSRNOG00000009894	10.6798769826122	4.9389527184033	1.73828450672159	2.84127983612889	0.00449328653100952	0.0981185494623501	=	Full match	Annotated
Btrc	ENSRNOG00000016280	35.2171862098545	4.92933083055794	1.07781119000138	4.57346414315075	4.79725808443437e-06	0.0038348890418452	=-	Full match	Annotated
Cdh2	ENSRNOG00000015602	19.3037065733016	4.91161676725962	1.22452294074598	4.01104512118611	6.0450554782702e-05	0.0191243573312548	=-	Full match	Annotated
NA	ENSRNOG00000062780	7.48184570852933	4.90180355450964	1.68748389035917	2.9048002072875	0.00367487595843365	0.0981185494623501	=	Full match	Annotated
Ttc33	ENSRNOG00000013217	14.1982741533165	4.88663919246175	1.49418210353828	3.27044419879611	0.0010737872483217	0.0911409664429148	j	Novel junctions	Novel isoform
Ppm1b	ENSRNOG00000030667	6.68558600750846	4.87935476951608	1.6592048600368	2.94077897614636	0.00327388045956495	0.0981185494623501	=	Full match	Annotated
NA	ENSRNOG00000062844	17.1324149605365	4.87872142556908	1.72461004498259	2.82888380463906	0.00467106547679976	0.0981185494623501	=	Full match	Annotated
Cmtr1	ENSRNOG00000000532	11.1842083061569	4.87481316961424	1.50101464919978	3.24767861007425	0.00116350612552122	0.0952706192191493	=	Full match	Annotated
Mycbp2	ENSRNOG00000010479	9.52809056897003	4.87398537385931	1.73872486506728	2.80319530236355	0.00505990183669369	0.0981185494623501	=	Full match	Annotated
Mycbp2	ENSRNOG00000010479	9.52809056897003	4.87398537385931	1.73872486506728	2.80319530236355	0.00505990183669369	0.0981185494623501	=	Full match	Annotated
Npas4	ENSRNOG00000020009	8.38890638817156	4.85771175668255	1.5609431492271	3.11203630900194	0.00185801645325942	0.0981185494623501	=+	Full match	Annotated
Gpr85	ENSRNOG00000024636	9.81176898675882	4.85469288125539	1.64384269015754	2.95325879436198	0.00314438232996533	0.0981185494623501	=-	Full match	Annotated
Traf7	ENSRNOG00000003131	46.6547811002352	4.84978317711167	1.51884071734878	3.19308214595223	0.00140762896858045	0.0981185494623501	j	Novel junctions	Novel isoform
Usp47	ENSRNOG00000026754	7.54335374199048	4.84530976846896	1.64359071984343	2.94800263226756	0.00319834341367001	0.0981185494623501	=	Full match	Annotated
Nmi	ENSRNOG00000027502	8.85554982761404	4.84091351910959	1.54783066930564	3.12754722794144	0.00176271497204426	0.0981185494623501	j	Novel junctions	Novel isoform
Pabpc4	ENSRNOG00000015642	6.59271163719623	4.78099031390946	1.57105263370806	3.04317641008958	0.00234095056630097	0.0981185494623501	=	Full match	Annotated
Cenpk	ENSRNOG00000039740	7.68961341771827	4.7474691868847	1.59634663112529	2.97395884723241	0.00293984499857899	0.0981185494623501	j	Novel junctions	Novel isoform
Nrcam	ENSRNOG00000004067	20.1709203329457	4.74590216037047	1.60870577402506	2.9501368348396	0.00317633219385873	0.0981185494623501	=	Full match	Annotated
NA	ENSRNOG00000063607	6.94987653675895	4.7453067745881	1.65827574577886	2.86159089443795	0.00421520616683226	0.0981185494623501	=	Full match	Annotated
Macf1	ENSRNOG00000016047	25.9281227695447	4.73307561287399	1.46348658344353	3.23410932933682	0.00122022734833107	0.0961574914743305	=	Full match	Annotated
Acsl6	ENSRNOG00000026745	13.9656591815621	4.71881824333706	1.61186670588262	2.92754867763905	0.00341645575968027	0.0981185494623501	j	Novel junctions	Novel isoform
NA	4:68196000	7.53839548449313	4.69606555556473	1.57464436262809	2.98230233252604	0.00286089325095276	0.0981185494623501	i	Intronic	Novel loci
Spag5	ENSRNOG00000011777	12.7972371938308	4.66598916855236	1.48501474001135	3.14204906041317	0.00167769921739722	0.0981185494623501	m	Ret. introns, all	Novel isoform
Sdc4	ENSRNOG00000014297	13.2396873234658	4.66044897654636	1.32044411343067	3.52945568020895	0.000416415445546447	0.0568284608039857	m	Ret. introns, all	Novel isoform
Kctd10	ENSRNOG00000047896	13.9942591695988	4.65244361380825	1.637618172218	2.84098191674738	0.00449748625691701	0.0981185494623501	m	Ret. introns, all	Novel isoform
Kctd10	ENSRNOG00000047896	13.9942591695988	4.65244361380825	1.637618172218	2.84098191674738	0.00449748625691701	0.0981185494623501	j	Novel junctions	Novel isoform
Las1l	ENSRNOG00000021748	17.0781751413314	4.65240077104442	1.30716012019929	3.55916669974228	0.000372033345438781	0.0544680677046604	=	Full match	Annotated
Trip12	ENSRNOG00000016963	10.8821036517453	4.64787548965222	1.61164338313428	2.88393545265154	0.00392739244125283	0.0981185494623501	=	Full match	Annotated
NA	ENSRNOG00000064682	7.41375014594905	4.62364675536274	1.62234686554157	2.84997422781057	0.00437227717532692	0.0981185494623501	=	Full match	Annotated
NA	ENSRNOG00000069024	37.9299726928244	4.59658510051453	1.01141929565506	4.54468796498238	5.50166936622353e-06	0.0038348890418452	m	Ret. introns, all	Novel isoform
Zfyve27	ENSRNOG00000014903	13.1798987970158	4.59340359112457	1.549846073066	2.96378051404655	0.00303884950117556	0.0981185494623501	=-	Full match	Annotated
Nr2f1	ENSRNOG00000014795	10.7409206415471	4.58433144428828	1.38596678360373	3.30767771531169	0.000940730024459034	0.0885892632341327	=-	Full match	Annotated
Ap4b1	ENSRNOG00000019455	7.73281010247704	4.53557494475351	1.57571725829083	2.87841928549618	0.00399673542223862	0.0981185494623501	=-	Full match	Annotated
Atp6v1a	ENSRNOG00000001992	6.81585093550524	4.53436285091914	1.62121501943542	2.79689171180896	0.00515968234241668	0.0981185494623501	=	Full match	Annotated
Nop14	ENSRNOG00000012147	8.5927034702032	4.53106458169155	1.44189626755595	3.14243450353875	0.00167549193816151	0.0981185494623501	=-	Full match	Annotated
Taf1d	ENSRNOG00000010921	12.2119414103409	4.52724609953098	1.636889184887	2.7657621183706	0.0056789944620113	0.0999529053974961	=	Full match	Annotated
Kirrel3	ENSRNOG00000009772	10.8090503980956	4.47649088209475	1.59819939900277	2.80095893221331	0.0050951002621898	0.0981185494623501	=	Full match	Annotated
Cnot10	ENSRNOG00000052305	14.0628922646795	4.46663607253907	1.55002739725396	2.88164975693474	0.00395599194499023	0.0981185494623501	=	Full match	Annotated
Fermt2	ENSRNOG00000009102	12.6744819304014	4.46388285018797	1.57973457578314	2.82571700247495	0.00471749220631015	0.0981185494623501	=	Full match	Annotated
Cltc	ENSRNOG00000004291	23.4092673849071	4.43364002705108	1.28901830523762	3.43954776207291	0.000582686959109824	0.0724196649179352	=	Full match	Annotated
Sgce	ENSRNOG00000046905	22.3970718816931	4.41821544909975	1.1421411930456	3.86836187679938	0.000109568973424105	0.0282444464826583	=+	Full match	Annotated
NA	ENSRNOG00000067971	6.72905933072723	4.40497983451796	1.59466896125214	2.76231615561085	0.00573928736293102	0.0999529053974961	=-	Full match	Annotated
Sulf2	ENSRNOG00000006052	22.7628071242519	4.40269808132641	1.1070311931295	3.97703163980439	6.97808832521241e-05	0.020603132428542	=	Full match	Annotated
Fcgr2a	ENSRNOG00000046663	12.3871721963963	4.39320664520941	1.54069436039491	2.85144591824387	0.0043520888939954	0.0981185494623501	=	Full match	Annotated
LOC498276	ENSRNOG00000046663	12.3871721963963	4.39320664520941	1.54069436039491	2.85144591824387	0.0043520888939954	0.0981185494623501	=	Full match	Annotated
LOC100911825	ENSRNOG00000046663	12.3871721963963	4.39320664520941	1.54069436039491	2.85144591824387	0.0043520888939954	0.0981185494623501	=	Full match	Annotated
LOC108348047	ENSRNOG00000046663	12.3871721963963	4.39320664520941	1.54069436039491	2.85144591824387	0.0043520888939954	0.0981185494623501	=	Full match	Annotated
Kifap3	ENSRNOG00000002544	19.6711472825274	4.37510920721072	1.13827070364826	3.84364562242367	0.000121220014570077	0.0292439588811538	j	Novel junctions	Novel isoform
Prkacb	ENSRNOG00000004978	10.5855439602232	4.37012004158043	1.45591789167686	3.0016253434094	0.00268542458473603	0.0981185494623501	=	Full match	Annotated
Crem	ENSRNOG00000014900	144.207769642544	4.35522301363372	0.734423088678627	5.93012812474296	3.02698389438828e-09	1.05339039524712e-05	j	Novel junctions	Novel isoform
Smad2	ENSRNOG00000018140	7.54138010243963	4.34548094570406	1.54910832222742	2.80514982932621	0.00502931953912848	0.0981185494623501	j	Novel junctions	Novel isoform
Fbxo46	ENSRNOG00000008815	24.1574032431736	4.34400190973951	1.34135519324609	3.23851723362475	0.00120152761756273	0.0961222094050187	=	Full match	Annotated
Arpp21	ENSRNOG00000008919	19.2084288151147	4.34360419118937	1.41553837998314	3.06851742955998	0.00215123779073835	0.0981185494623501	j	Novel junctions	Novel isoform
Fn3krp	ENSRNOG00000036660	6.47671391540628	4.34045363439209	1.51375671632069	2.86733897699356	0.00413939387111121	0.0981185494623501	=	Full match	Annotated
Itpk1	ENSRNOG00000008051	17.4356862877413	4.32508789060801	1.54394567582349	2.80132128891203	0.00508938211515699	0.0981185494623501	=	Full match	Annotated
Eif4g2	ENSRNOG00000017158	21.549696049334	4.26725516497797	1.18660126692269	3.59619973779786	0.000322899903634964	0.0522826172549769	=	Full match	Annotated
Prpf3	ENSRNOG00000025629	12.5723114883663	4.26505282671885	1.49326764802222	2.85618779216691	0.00428761452930202	0.0981185494623501	=-	Full match	Annotated
Lrrc51	ENSRNOG00000020124	9.6873990911248	4.24896916906832	1.47436921373465	2.88188950873809	0.00395298322483125	0.0981185494623501	=-	Full match	Annotated
Kcnj16	ENSRNOG00000004713	7.04421018948141	4.24573761348329	1.50552292041581	2.82010825335735	0.00480074510349584	0.0981185494623501	=-	Full match	Annotated
Cadps	ENSRNOG00000008570	11.6478520493501	4.24437320824842	1.2725110843351	3.33543122767071	0.00085167216777924	0.0879576609384888	=	Full match	Annotated
Cldn9	ENSRNOG00000003654	10.1127726100459	4.23968963824852	1.51453387613678	2.79933628758636	0.00512077759631657	0.0981185494623501	=	Full match	Annotated
Nub1	ENSRNOG00000009282	27.7941679346918	4.23866078894558	1.26139772896295	3.36028890144773	0.000778610070567178	0.0846738451741806	j	Novel junctions	Novel isoform
Mtss1	ENSRNOG00000009001	8.46446974672875	4.23004826962303	1.53173723365892	2.76160177912404	0.00575185858495545	0.0999529053974961	=	Full match	Annotated
NA	ENSRNOG00000018500	14.7531744184258	4.20992465037355	1.41930667611657	2.96618392713582	0.0030152010915844	0.0981185494623501	=	Full match	Annotated
Kdsr	ENSRNOG00000002781	10.8855204839014	4.1710865444462	1.4337691570081	2.90917580703868	0.00362383012982025	0.0981185494623501	=-	Full match	Annotated
Cfap126	ENSRNOG00000034221	9.75330782770159	4.15699484937294	1.39329736946992	2.9835661363191	0.00284910454223345	0.0981185494623501	=	Full match	Annotated
Iws1	ENSRNOG00000014630	9.31614040500386	4.14887280102943	1.50087897063386	2.76429537771273	0.00570458736875583	0.0999529053974961	j	Novel junctions	Novel isoform
Mars1	ENSRNOG00000025459	20.0096407742964	4.13473721136052	1.45028390070571	2.85098469985674	0.00435840666209427	0.0981185494623501	=+	Full match	Annotated
Ranbp3	ENSRNOG00000049785	19.9750746560138	4.13187230573676	1.22463118802693	3.37397278963134	0.000740916911963938	0.0818536778931588	=+	Full match	Annotated
Ranbp3	ENSRNOG00000049785	19.9750746560138	4.13187230573676	1.22463118802693	3.37397278963134	0.000740916911963938	0.0818536778931588	j	Novel junctions	Novel isoform
NA	6:26266000	8.92134705484207	4.13150129333464	1.49626532365672	2.76120901020259	0.00575878090005689	0.0999529053974961	n	Ret. introns, half	Novel isoform
Xrcc4	ENSRNOG00000029966	8.76734759794929	4.12282090727288	1.43489547555802	2.87325521440475	0.00406265775682327	0.0981185494623501	=+	Full match	Annotated
NA	ENSRNOG00000063700	9.91148471046239	4.05984844304993	1.35308346665006	3.0004419853723	0.00269588103519836	0.0981185494623501	=	Full match	Annotated
Hnrnpu	ENSRNOG00000033790	13.2724019733351	4.05372583839575	1.3253752616619	3.05854949587088	0.00222411334947877	0.0981185494623501	=-	Full match	Annotated
Trim2	ENSRNOG00000010124	13.5993453376743	4.04553531487358	1.43130766102667	2.82646102234355	0.00470654715963967	0.0981185494623501	=	Full match	Annotated
Dnajb4	ENSRNOG00000013011	13.2477089503327	4.03531572931547	1.24858024906713	3.23192340446714	0.00122960010649647	0.0961574914743305	j	Novel junctions	Novel isoform
Prdm8	ENSRNOG00000002004	9.96471926267004	4.02392836362343	1.40835809295906	2.85717700898702	0.00427427401878113	0.0981185494623501	=	Full match	Annotated
Rtfdc1	ENSRNOG00000005083	15.0937420797325	4.01710746418535	1.33089417704133	3.01835227284236	0.00254153279808677	0.0981185494623501	m	Ret. introns, all	Novel isoform
Gpank1	ENSRNOG00000000848	13.4408861743839	3.98241013080431	1.25782420951451	3.16611025664821	0.00154492222842466	0.0981185494623501	=+	Full match	Annotated
Fbxw11	ENSRNOG00000004395	14.789337484956	3.98194003970085	1.27873637323396	3.11396478824672	0.00184591517847142	0.0981185494623501	=	Full match	Annotated
NA	17:13376000	15.2060451217914	3.97129309068853	1.11658858958277	3.55663055107206	0.000375641846239037	0.0544680677046604	m	Ret. introns, all	Novel isoform
Abr	ENSRNOG00000056837	28.2255896282227	3.96921970933574	1.08465995788563	3.65941388402784	0.000252792774776357	0.0480626329960755	=	Full match	Annotated
Otud5	ENSRNOG00000008764	20.4706351438034	3.93750183214068	1.42018307287819	2.77253116681698	0.00556221927411471	0.0997309633545554	=	Full match	Annotated
Enkur	ENSRNOG00000018631	11.0447359424085	3.91743921232781	1.40790385900326	2.78246215981054	0.00539481559541321	0.0988305503938019	=	Full match	Annotated
Rbks	ENSRNOG00000004710	13.3865516672612	3.89131417930738	1.28534976593069	3.02743601971233	0.00246637918799471	0.0981185494623501	=	Full match	Annotated
Gadd45b	ENSRNOG00000019822	20.6219529553929	3.86086265308582	1.21276878585544	3.18351090340978	0.00145500633341569	0.0981185494623501	=	Full match	Annotated
Rad23b	ENSRNOG00000016137	28.8203340481429	3.82647706704067	1.10309989747736	3.46884001692984	0.00052271062080386	0.0661466531053612	=	Full match	Annotated
Nsf	ENSRNOG00000003905	17.2134522532386	3.75384335797014	1.11869838049563	3.35554553704371	0.000792086149834375	0.0848141477361116	=-	Full match	Annotated
Btg2	ENSRNOG00000003300	44.1372035884957	3.75264942559925	0.944595576438527	3.97275778037001	7.10452842363518e-05	0.020603132428542	m	Ret. introns, all	Novel isoform
Ehd3	ENSRNOG00000007744	27.7128363613238	3.75198118703225	1.05730948286429	3.54861206471733	0.000387267168246566	0.0550077447142061	=	Full match	Annotated
Rgs2	ENSRNOG00000003687	118.777025425527	3.75081679071214	0.553479972856559	6.77678863673033	1.22876444041996e-11	8.55220050532291e-08	=	Full match	Annotated
Eps15	ENSRNOG00000010299	11.8728911496515	3.73117473983847	1.32519897720246	2.81555811921551	0.00486925886991437	0.0981185494623501	=-	Full match	Annotated
Spa17	ENSRNOG00000010934	10.8009182861143	3.73038624442847	1.31578555319814	2.83510199314882	0.00458110576039573	0.0981185494623501	=+	Full match	Annotated
Nav1	ENSRNOG00000008425	10.851261818647	3.71735443860951	1.27067460863369	2.92549675058563	0.00343906767588381	0.0981185494623501	=	Full match	Annotated
Zbtb37	ENSRNOG00000026907	15.754846488095	3.70278218356448	1.17900616693629	3.1405961117119	0.00168604374535874	0.0981185494623501	=	Full match	Annotated
Atp2b3	ENSRNOG00000061304	15.0923883768032	3.68040983852863	1.26315498278783	2.91366450568547	0.00357213573462468	0.0981185494623501	=	Full match	Annotated
Lmbr1	ENSRNOG00000059589	7.53254758962305	3.64234945603287	1.31137955364443	2.7774944682571	0.00547797725234768	0.0991486160489519	=-	Full match	Annotated
Gja1	ENSRNOG00000000805	21.0538174451832	3.59778918550937	1.27383053973565	2.82438603352687	0.00473712916840167	0.0981185494623501	m	Ret. introns, all	Novel isoform
Lypla1	ENSRNOG00000008320	13.9660931068582	3.59418597555993	1.09516378593306	3.28187073178077	0.00103120867668317	0.0897151548714355	j	Novel junctions	Novel isoform
NA	ENSRNOG00000069880	13.9130189100859	3.59154437836124	1.11732988559145	3.2143992787413	0.00130717765671947	0.0981185494623501	=	Full match	Annotated
Pmm2	ENSRNOG00000002615	19.568589368886	3.56080912669682	1.12678906818023	3.16013815473695	0.0015769434508267	0.0981185494623501	n	Ret. introns, half	Novel isoform
Pja2	ENSRNOG00000015528	14.2701487065453	3.55988504200474	1.15719551838771	3.07630386174034	0.0020958414015938	0.0981185494623501	=	Full match	Annotated
Hist1h4b	ENSRNOG00000054017	11.8748180834136	3.54917006002049	1.25535131595054	2.82723251644748	0.00469522222928846	0.0981185494623501	=	Full match	Annotated
Hist1h2ao	ENSRNOG00000054017	11.8748180834136	3.54917006002049	1.25535131595054	2.82723251644748	0.00469522222928846	0.0981185494623501	=	Full match	Annotated
Hist2h4a	ENSRNOG00000054017	11.8748180834136	3.54917006002049	1.25535131595054	2.82723251644748	0.00469522222928846	0.0981185494623501	=	Full match	Annotated
LOC100912564	ENSRNOG00000054017	11.8748180834136	3.54917006002049	1.25535131595054	2.82723251644748	0.00469522222928846	0.0981185494623501	=	Full match	Annotated
Nudcd3	ENSRNOG00000056148	13.3987429037064	3.53075329707439	1.2073371912633	2.92441359598968	0.003451058726847	0.0981185494623501	m	Ret. introns, all	Novel isoform
Slc1a3	ENSRNOG00000016163	75.1596267624109	3.5217873269016	0.708081509893269	4.97370327807663	6.56858258876571e-07	0.000914346696356187	=-	Full match	Annotated
NA	ENSRNOG00000049583	13.9271741870831	3.51993975671839	1.24735368135055	2.82192597764833	0.00477361940858337	0.0981185494623501	=-	Full match	Annotated
Maoa	ENSRNOG00000002848	12.6796463591747	3.49065390521591	1.11928911832021	3.11863471919976	0.00181691058970115	0.0981185494623501	=	Full match	Annotated
Trim28	ENSRNOG00000027487	17.0017657005545	3.47892930527519	1.15655979313842	3.00799779303657	0.00262975047718214	0.0981185494623501	=	Full match	Annotated
Sec23b	ENSRNOG00000008411	10.5278425711231	3.45041989452389	1.22012319564971	2.82792746406773	0.0046850420668905	0.0981185494623501	=-	Full match	Annotated
Atf3	ENSRNOG00000003745	22.1201185417569	3.44435633027153	1.0334310257325	3.33293296263305	0.000859356457445006	0.0879576609384888	=	Full match	Annotated
NA	ENSRNOG00000065630	22.4943664983855	3.40486934607543	1.0237833047306	3.32577150881688	0.000881741776145657	0.0885892632341327	=	Full match	Annotated
Vps41	ENSRNOG00000012940	25.6889449889825	3.39543936141135	1.19805217599567	2.83413312829176	0.00459501851059906	0.0981185494623501	j	Novel junctions	Novel isoform
Hsf2	ENSRNOG00000000808	28.1655764920163	3.37680791477955	0.96408116729677	3.50261785970567	0.00046070991005252	0.0605007730936895	=	Full match	Annotated
Gadd45g	ENSRNOG00000013090	433.57019105564	3.36930028716456	0.628162727086602	5.36373799634891	8.1517121699569e-08	0.00014183979175725	=	Full match	Annotated
Dlgap5	ENSRNOG00000010721	9.92276303809184	3.35049347559148	1.12206716788051	2.98600081305318	0.00282651891651004	0.0981185494623501	=	Full match	Annotated
Slc1a6	ENSRNOG00000007509	22.4202355472764	3.33255957194195	0.946535395376061	3.52079762491916	0.000430250849245334	0.0575874213605294	=+	Full match	Annotated
Itgb3bp	ENSRNOG00000009116	42.8561430111911	3.32252341963097	1.00780417895968	3.29679464423406	0.000977949768800306	0.0885892632341327	j	Novel junctions	Novel isoform
Mat2a	ENSRNOG00000013520	270.141684469112	3.31720723517957	1.0077064281417	3.29183891512611	0.000995346055733954	0.0885892632341327	=	Full match	Annotated
Zfp61	ENSRNOG00000019416	14.5400598583429	3.31290681398352	1.1681489015783	2.83603127093423	0.00456779733200725	0.0981185494623501	=-	Full match	Annotated
Zfp94	ENSRNOG00000019416	14.5400598583429	3.31290681398352	1.1681489015783	2.83603127093423	0.00456779733200725	0.0981185494623501	=-	Full match	Annotated
NA	5:33614000	14.7274855235305	3.30049152844704	1.13364167618721	2.91140630922077	0.00359805796034571	0.0981185494623501	u	Intergenic	Novel loci
Rpa2	ENSRNOG00000013005	14.7932529476314	3.28188183048272	1.05525039339171	3.11005032647686	0.00187055470181293	0.0981185494623501	=-	Full match	Annotated
Zranb2	ENSRNOG00000009990	33.8034550009651	3.28020125151492	0.88448989217652	3.70857969155885	0.000208425065922003	0.0426658370240336	=-	Full match	Annotated
Tom1l2	ENSRNOG00000003590	21.5385850742306	3.25380232641935	1.12603449774892	2.88961158199335	0.00385718090389386	0.0981185494623501	=	Full match	Annotated
NA	ENSRNOG00000066036	17.5334442809069	3.22850760771249	1.05814133394178	3.05111189228918	0.00227995592293893	0.0981185494623501	=-	Full match	Annotated
Bcap29	ENSRNOG00000007884	21.143888719396	3.20608476033793	1.05793628003694	3.03050837827962	0.00244142413366697	0.0981185494623501	j	Novel junctions	Novel isoform
Rasl11a	ENSRNOG00000000956	113.263262927445	3.18412008699843	0.560561929250282	5.68022892895527	1.34514578324631e-08	3.12073821713144e-05	=-	Full match	Annotated
NA	ENSRNOG00000015699	18.0024713012478	3.18170042721057	1.05531677071006	3.01492453784259	0.00257043199917213	0.0981185494623501	=-	Full match	Annotated
NA	ENSRNOG00000067008	8.74290164085394	3.13257677785404	1.11941648851667	2.79840149755609	0.00513562310382476	0.0981185494623501	=	Full match	Annotated
NA	ENSRNOG00000067008	8.74290164085394	3.13257677785404	1.11941648851667	2.79840149755609	0.00513562310382476	0.0981185494623501	=	Full match	Annotated
Senp8	ENSRNOG00000011595	59.587388022721	3.12797792707818	0.774165127029865	4.04045315122741	5.33480214869022e-05	0.018565111477442	=	Full match	Annotated
Mxi1	ENSRNOG00000034078	15.1599974562282	3.11374946713849	1.12670918461603	2.76357866755086	0.00571713091611266	0.0999529053974961	=+	Full match	Annotated
NA	ENSRNOG00000064238	10.5343662661346	3.11135506246676	1.11222039890838	2.79742672002823	0.00515114507485431	0.0981185494623501	=	Full match	Annotated
NA	ENSRNOG00000068835	12.9037924853492	3.08754010358885	1.04474863990758	2.95529468587007	0.00312370529747342	0.0981185494623501	j	Novel junctions	Novel isoform
Tspan12	ENSRNOG00000059016	17.4168427553839	3.07135518622611	1.07298832621889	2.8624311291897	0.00420404615896187	0.0981185494623501	=	Full match	Annotated
Rbfox2	ENSRNOG00000004688	22.4057069460968	3.03207426714945	0.98674153559948	3.07281507644995	0.00212049847640821	0.0981185494623501	=	Full match	Annotated
Sfxn1	ENSRNOG00000018279	49.2037436928466	2.95345245383339	0.713678044873121	4.13835408704279	3.49806226577672e-05	0.0152165708561287	=+	Full match	Annotated
Sfxn1	ENSRNOG00000018279	49.2037436928466	2.95345245383339	0.713678044873121	4.13835408704279	3.49806226577672e-05	0.0152165708561287	j	Novel junctions	Novel isoform
Bdnf	ENSRNOG00000047466	319.452758084778	2.94963574854432	0.661944469140678	4.45601691086486	8.34964485554696e-06	0.00484279401621723	=-	Full match	Annotated
Adgrl3	ENSRNOG00000030149	47.2259296702266	2.93033176213874	0.889880472094055	3.29294984442474	0.000991421587236565	0.0885892632341327	=	Full match	Annotated
Hmgcl	ENSRNOG00000009422	19.4874943461156	2.86406017423656	1.02562461499545	2.79250335099384	0.00523019258694256	0.0987773481065225	j	Novel junctions	Novel isoform
Osbpl1a	ENSRNOG00000054058	28.9065178970892	2.83805548611727	0.648830780028951	4.37410735352387	1.21930368792241e-05	0.00652796435995383	=	Full match	Annotated
Il3ra	ENSRNOG00000001325	38.8432474724874	2.83445071938648	0.970597098004378	2.92031649920892	0.00349676059085834	0.0981185494623501	=	Full match	Annotated
Aqp4	ENSRNOG00000016043	79.7202726852884	2.83352215748392	0.934188404176394	3.03313779620507	0.00242025057499779	0.0981185494623501	=-	Full match	Annotated
Il33	ENSRNOG00000016456	32.0856676004382	2.83042289839079	0.951264546639448	2.97543192205563	0.00292576281738678	0.0981185494623501	=	Full match	Annotated
Il33	ENSRNOG00000016456	32.0856676004382	2.83042289839079	0.951264546639448	2.97543192205563	0.00292576281738678	0.0981185494623501	c	Absent exons	Novel isoform
Ap2b1	ENSRNOG00000061543	18.341705970439	2.79986384210047	0.960817174895637	2.91404433148751	0.00356779237724889	0.0981185494623501	=-	Full match	Annotated
ND3	ENSRNOG00000033615	14.6765556987341	2.79511940714558	0.958741703607356	2.91540400988993	0.00355228362988026	0.0981185494623501	x	Antisense	Novel loci
Nup50	ENSRNOG00000013423	17.3125696639628	2.7932637097884	0.942388208154974	2.96402659288056	0.00303642045544214	0.0981185494623501	=-	Full match	Annotated
NA	9:80807000	30.7687053949143	2.79228107117602	0.879680463300091	3.17419925492136	0.00150250507205214	0.0981185494623501	e	SE fragment	Unclassified
Arl8b	ENSRNOG00000055860	128.344812606537	2.78686279600982	0.692451525659826	4.02463232838466	5.70643996484694e-05	0.0189127724549213	m	Ret. introns, all	Novel isoform
Septin4	ENSRNOG00000007367	17.79325403502	2.76184453576909	0.935963065597421	2.9508050448617	0.00316946900668981	0.0981185494623501	=-	Full match	Annotated
Cebpz	ENSRNOG00000005087	33.8902525376678	2.73355023612125	0.905483816141883	3.01888359282716	0.00253707994034955	0.0981185494623501	j	Novel junctions	Novel isoform
Wls	ENSRNOG00000036816	12.9013445711514	2.72905480877788	0.963746686185036	2.83171381847316	0.00462992665748987	0.0981185494623501	j	Novel junctions	Novel isoform
Tax1bp1	ENSRNOG00000008393	58.7442379889995	2.71808385784976	0.746415996048329	3.64151340839401	0.00027104000592589	0.0483702164421589	=-	Full match	Annotated
Eef1akmt2	ENSRNOG00000017137	20.5360614843406	2.70326289814052	0.830619108694143	3.25451566168572	0.00113585896968888	0.0941140289170783	=-	Full match	Annotated
Tpmt	ENSRNOG00000016468	27.3364902268915	2.67601186340836	0.732238523685769	3.65456306496753	0.000257620335314812	0.0480626329960755	j	Novel junctions	Novel isoform
Zbtb8os	ENSRNOG00000008226	43.1329537870602	2.62031434447943	0.939881985200646	2.78791846821072	0.00530478926300966	0.0987773481065225	j	Novel junctions	Novel isoform
Ppp2r5c	ENSRNOG00000004973	35.4995524942176	2.52764479504772	0.698966741576105	3.61625903594227	0.000298891287237602	0.051865174186153	j	Novel junctions	Novel isoform
Dclk1	ENSRNOG00000032922	55.8398649625366	2.50447622569737	0.902725392184055	2.77435003754357	0.00553121285378357	0.0994760761300611	=-	Full match	Annotated
NA	7:17520000	20.5777852209053	2.43217502951503	0.838175109556417	2.90175048362173	0.00371083979611301	0.0981185494623501	i	Intronic	Novel loci
NA	ENSRNOG00000056585	36.1315417691975	2.42857114642535	0.864304020433036	2.80985751426747	0.00495634372192031	0.0981185494623501	m	Ret. introns, all	Novel isoform
Cdc37l1	ENSRNOG00000010967	38.585196859183	2.41237992220375	0.796826746896105	3.02748361748741	0.00246599080441117	0.0981185494623501	=-	Full match	Annotated
Khdrbs3	ENSRNOG00000009539	38.9322164144844	2.39111139688	0.644159841539608	3.71198457694134	0.000205640520565896	0.0426658370240336	j	Novel junctions	Novel isoform
Pitpnb	ENSRNOG00000000665	19.3578422967968	2.38478619296038	0.769659513716477	3.09849504938216	0.00194506219785482	0.0981185494623501	=	Full match	Annotated
Rbmx	ENSRNOG00000000866	23.6175623541713	2.36070514231014	0.717763756708879	3.28897233977729	0.00100553905107708	0.0885892632341327	=	Full match	Annotated
Pdha1	ENSRNOG00000025383	35.4602696069859	2.34547971961706	0.639985333317889	3.66489604919122	0.000247439063084774	0.0480626329960755	j	Novel junctions	Novel isoform
Pnkp	ENSRNOG00000020318	29.3261191644497	2.34038981848452	0.845813945924005	2.76702675542643	0.00565701121974262	0.0999529053974961	j	Novel junctions	Novel isoform
Cab39	ENSRNOG00000017297	33.9689745403231	2.30576269718316	0.75934673701445	3.03650833642719	0.00239335490450179	0.0981185494623501	=-	Full match	Annotated
Srr	ENSRNOG00000002991	29.2238691890018	2.30308556431168	0.767536891401997	3.0006187195834	0.00269431700737557	0.0981185494623501	j	Novel junctions	Novel isoform
Ss18	ENSRNOG00000016800	30.306393851055	2.29037924950465	0.674017150688249	3.39810232894802	0.000678550341528324	0.0775752467231005	=-	Full match	Annotated
Plk2	ENSRNOG00000011951	290.819904539191	2.27947622920962	0.744296070519284	3.06259339461414	0.0021942799037555	0.0981185494623501	=	Full match	Annotated
Plk2	ENSRNOG00000011951	290.819904539191	2.27947622920962	0.744296070519284	3.06259339461414	0.0021942799037555	0.0981185494623501	=	Full match	Annotated
Plk2	ENSRNOG00000011951	290.819904539191	2.27947622920962	0.744296070519284	3.06259339461414	0.0021942799037555	0.0981185494623501	j	Novel junctions	Novel isoform
Sgk1	ENSRNOG00000011815	35.4581691986962	2.24112328942948	0.800756263044541	2.7987583648844	0.00512995106887384	0.0981185494623501	j	Novel junctions	Novel isoform
NA	ENSRNOG00000062415	35.1645174471033	2.22362310312302	0.803694835145216	2.76675052007924	0.00566180646814392	0.0999529053974961	m	Ret. introns, all	Novel isoform
Hbs1l	ENSRNOG00000014531	46.8264063454482	2.18147725462655	0.750232223123501	2.90773601478251	0.00364055514501301	0.0981185494623501	j	Novel junctions	Novel isoform
Snx10	ENSRNOG00000011944	63.128178865866	2.16594615720309	0.59343706918717	3.64983293033883	0.000262410927277424	0.0480626329960755	j	Novel junctions	Novel isoform
Cbx5	ENSRNOG00000036841	73.0075086750898	2.15879882979814	0.69099598829794	3.12418431706917	0.00178298729542372	0.0981185494623501	=-	Full match	Annotated
Tmub2	ENSRNOG00000020916	43.8382150950913	2.1511729175577	0.758366376843917	2.83658793855051	0.00455984193176382	0.0981185494623501	=-	Full match	Annotated
Snx12	ENSRNOG00000004036	71.0850200960517	2.0921923829581	0.685344601221914	3.05275970545021	0.00226747429424581	0.0981185494623501	j	Novel junctions	Novel isoform
Prrt2	ENSRNOG00000029366	31.0545777682344	2.08566630328958	0.727729709016231	2.86599032229844	0.00415706953797067	0.0981185494623501	=	Full match	Annotated
Sbds	ENSRNOG00000000888	28.6003363527683	2.069601935781	0.596624790918161	3.46885004995525	0.000522691101514282	0.0661466531053612	m	Ret. introns, all	Novel isoform
Galk2	ENSRNOG00000009289	30.7083361310512	2.05007052113031	0.709131961588477	2.89095772321148	0.00384069783151854	0.0981185494623501	=-	Full match	Annotated
U2af1l4	ENSRNOG00000024497	29.9412795348883	2.03563407050701	0.725982184554	2.80397248557495	0.0050477212477967	0.0981185494623501	=	Full match	Annotated
Hibch	ENSRNOG00000028557	23.0540804792223	2.03322528399006	0.709321845675694	2.866435450121	0.00415122807055545	0.0981185494623501	=+	Full match	Annotated
App	ENSRNOG00000006997	222.940162213564	1.93655322479956	0.652874928333721	2.96619327953374	0.00301510939737008	0.0981185494623501	j	Novel junctions	Novel isoform
Rbm4	ENSRNOG00000050741	47.9227516010308	1.90442896699557	0.625176299147206	3.04622707161705	0.00231732755601185	0.0981185494623501	j	Novel junctions	Novel isoform
Adss	ENSRNOG00000004481	19.0808359153201	1.87935732837234	0.67389230637441	2.78880959256445	0.00529021574753592	0.0987773481065225	=-	Full match	Annotated
Lsamp	ENSRNOG00000031852	82.2542602547651	1.86920881830601	0.495693312676093	3.77089779205359	0.000162661289146813	0.0353788303894317	=	Full match	Annotated
Mtg2	ENSRNOG00000059919	33.4024522445701	1.86561096662472	0.648149456389097	2.87836539587369	0.00399741831007256	0.0981185494623501	=+	Full match	Annotated
Hdac1	ENSRNOG00000009568	58.5446960765726	1.85307504691818	0.578855341783344	3.20127484909995	0.00136820955432531	0.0981185494623501	=	Full match	Annotated
Lactb2	ENSRNOG00000007829	22.7277814658515	1.84187779866884	0.653204825254646	2.81975534695537	0.00480602762676918	0.0981185494623501	=	Full match	Annotated
Sybu	ENSRNOG00000004200	55.0310074520046	1.83730453932507	0.626977946822465	2.93041334011278	0.00338511397517086	0.0981185494623501	j	Novel junctions	Novel isoform
Ppie	ENSRNOG00000014762	58.8643246325159	1.82975844280549	0.58846096889362	3.10939644178214	0.00187469989778684	0.0981185494623501	j	Novel junctions	Novel isoform
Ppie	ENSRNOG00000014762	58.8643246325159	1.82975844280549	0.58846096889362	3.10939644178214	0.00187469989778684	0.0981185494623501	j	Novel junctions	Novel isoform
Pcnp	ENSRNOG00000028411	62.922063612803	1.81629649462425	0.605686037733893	2.99874255219704	0.00271096274545512	0.0981185494623501	=	Full match	Annotated
Pcnp	ENSRNOG00000028411	62.922063612803	1.81629649462425	0.605686037733893	2.99874255219704	0.00271096274545512	0.0981185494623501	j	Novel junctions	Novel isoform
Med7	ENSRNOG00000007053	99.9416794223136	1.80546291423191	0.463462520939701	3.89559637006076	9.79574030902812e-05	0.026222443288783	=-	Full match	Annotated
NA	ENSRNOG00000067344	144.222668201851	1.75725697828345	0.556937006560512	3.15521676165098	0.00160378902984261	0.0981185494623501	j	Novel junctions	Novel isoform
Dync1i2	ENSRNOG00000009781	299.485347953384	1.73443032388903	0.605315969935223	2.86533052163589	0.00416574190453879	0.0981185494623501	j	Novel junctions	Novel isoform
NA	7:7955000	37.2278835861944	1.72049676061086	0.601970564969688	2.8581077892031	0.00426175596328318	0.0981185494623501	i	Intronic	Novel loci
Btbd10	ENSRNOG00000014341	50.8901559139766	1.69749158997978	0.497722437211839	3.41051852009899	0.000648394804066547	0.0764886073949689	j	Novel junctions	Novel isoform
Lrrc23	ENSRNOG00000026309	35.5807926791202	1.66767383106618	0.566292228068943	2.94489973269269	0.00323059337175692	0.0981185494623501	j	Novel junctions	Novel isoform
Ttc3	ENSRNOG00000001682	122.26292475286	1.63480109729614	0.519099187710239	3.14930390183675	0.00163659904975272	0.0981185494623501	=	Full match	Annotated
Slc25a51	ENSRNOG00000039278	75.5680723347329	1.61238545238532	0.564594340714439	2.85582999352244	0.00429244906778059	0.0981185494623501	=-	Full match	Annotated
Smu1	ENSRNOG00000007671	98.4495628434609	1.27951325938698	0.407548438799274	3.13953664785639	0.00169215247532126	0.0981185494623501	m	Ret. introns, all	Novel isoform
Anp32a	ENSRNOG00000014846	191.946724869949	1.23519007061623	0.424760939831994	2.90796529244141	0.00363788710345278	0.0981185494623501	=-	Full match	Annotated
NEWGENE_2116	ENSRNOG00000014846	191.946724869949	1.23519007061623	0.424760939831994	2.90796529244141	0.00363788710345278	0.0981185494623501	=-	Full match	Annotated
Ndufa9	ENSRNOG00000061684	1917.96978056277	-0.981811840400344	0.326856099268868	-3.00380455679585	0.00266626542423208	0.0981185494623501	j	Novel junctions	Novel isoform
RGD1311899	ENSRNOG00000001185	951.409527588033	-1.0793033508117	0.373134646153761	-2.89253051663003	0.00382152055730127	0.0981185494623501	=+	Full match	Annotated
NA	1:69053000	186.369067312832	-1.0946012242323	0.386534635421109	-2.83183219283776	0.00462821306565215	0.0981185494623501	x	Antisense	Novel loci
Tesc	ENSRNOG00000001128	394.606627156141	-1.11950506861031	0.396665730902868	-2.82228834354344	0.00476822847415167	0.0981185494623501	j	Novel junctions	Novel isoform
Cd24	ENSRNOG00000000321	1209.17873239796	-1.17021825296328	0.422684388175044	-2.76853909370947	0.00563082298151853	0.0999529053974961	m	Ret. introns, all	Novel isoform
Vdac2	ENSRNOG00000013505	1958.15920806569	-1.21132900453981	0.438383050484021	-2.76317481527257	0.00572420991394267	0.0999529053974961	n	Ret. introns, half	Novel isoform
NA	1:240723000	100.975450841826	-1.2332682378885	0.427312952664626	-2.88610076104204	0.00390047260522848	0.0981185494623501	j	Novel junctions	Novel isoform
NA	ENSRNOG00000068707	1108.92997957745	-1.25257676635932	0.36570359859148	-3.42511468627506	0.000614539946899551	0.0750385619372083	=-	Full match	Annotated
Selenom	ENSRNOG00000061231	2601.59361257628	-1.26855367811858	0.434942678499059	-2.91659968273573	0.00353869626827108	0.0981185494623501	=	Full match	Annotated
NA	ENSRNOG00000017695	765.358991081069	-1.2847144529707	0.434551953175196	-2.9564116409638	0.00311241395043699	0.0981185494623501	=	Full match	Annotated
NA	ENSRNOG00000017695	765.358991081069	-1.2847144529707	0.434551953175196	-2.9564116409638	0.00311241395043699	0.0981185494623501	x	Antisense	Novel loci
Ndufs5	ENSRNOG00000026646	2759.48106086741	-1.29077931205663	0.457438287325936	-2.82175617524756	0.00477614746435585	0.0981185494623501	=	Full match	Annotated
LOC100363268	ENSRNOG00000026646	2759.48106086741	-1.29077931205663	0.457438287325936	-2.82175617524756	0.00477614746435585	0.0981185494623501	=	Full match	Annotated
LOC100363268	ENSRNOG00000029339	3551.54118964701	-1.31764248964021	0.458666598690466	-2.87276748165703	0.00406893467562886	0.0981185494623501	x	Antisense	Novel loci
NA	X:12208000	86.7460409333417	-1.31920142562182	0.450847707217024	-2.92604665501115	0.00343299449072377	0.0981185494623501	j	Novel junctions	Novel isoform
Prdx1	ENSRNOG00000017194	2271.49208451255	-1.3247292710849	0.425118668793445	-3.11613995886065	0.00183235283483916	0.0981185494623501	=	Full match	Annotated
Rpl11	ENSRNOG00000026260	4058.50461130814	-1.3567431388911	0.48119916843316	-2.81950432979512	0.00480978820886152	0.0981185494623501	j	Novel junctions	Novel isoform
Brk1	ENSRNOG00000010184	4235.25014274441	-1.3588237238302	0.456045481340209	-2.97957940474916	0.00288644408146223	0.0981185494623501	j	Novel junctions	Novel isoform
NA	ENSRNOG00000030447	1157.69507397363	-1.35958734525072	0.491856320803611	-2.76419614376284	0.00570632263616832	0.0999529053974961	=	Full match	Annotated
NA	16:32995000	2092.48567091897	-1.36907756118672	0.454928503734642	-3.00943455938144	0.00261734456560535	0.0981185494623501	m	Ret. introns, all	Novel isoform
NA	1:205733000	51.879770678705	-1.38708458656296	0.49786910522	-2.78604270082199	0.00533558426423378	0.0987773481065225	o	Partial overlap	Novel isoform
NA	2:93252000	1698.21031535285	-1.39615716551724	0.502019767900552	-2.78108005857215	0.00541783745515991	0.0988305503938019	u	Intergenic	Novel loci
Rps15a	ENSRNOG00000018320	23085.2042519385	-1.39820064330353	0.496760288877696	-2.81463851803133	0.00488321277913955	0.0981185494623501	=-	Full match	Annotated
Rps3	ENSRNOG00000017418	10643.7674870155	-1.40442011701329	0.487385433758037	-2.88153896226312	0.00395738304430371	0.0981185494623501	=-	Full match	Annotated
Rps15al4	ENSRNOG00000052207	16739.6594349843	-1.4069775566013	0.49676325652848	-2.83228990492101	0.00462159261022251	0.0981185494623501	=	Full match	Annotated
Rhoa	ENSRNOG00000050519	3729.53729122054	-1.40754125615883	0.482707131304649	-2.91593217683476	0.00354627581599392	0.0981185494623501	j	Novel junctions	Novel isoform
Prelid1	ENSRNOG00000016410	1362.77854154516	-1.42384475455107	0.462702766157188	-3.07723415266414	0.00208931110377953	0.0981185494623501	=	Full match	Annotated
Fdps	ENSRNOG00000043377	5124.24914764658	-1.42785021088159	0.505401740224932	-2.82517865934953	0.0047254259668929	0.0981185494623501	=	Full match	Annotated
NA	8:107068000	186.114026628688	-1.43427874305984	0.491376984871273	-2.91889686985561	0.00351272415334758	0.0981185494623501	j	Novel junctions	Novel isoform
NA	1:83056000	1837.73904407366	-1.43462621929024	0.512356667128285	-2.80005377373382	0.00510940943816773	0.0981185494623501	i	Intronic	Novel loci
Snurf	ENSRNOG00000054391	22106.54852293	-1.43938733367565	0.517051928757621	-2.78383515004814	0.00537203299157972	0.0988305503938019	j	Novel junctions	Novel isoform
Rpl9	ENSRNOG00000026716	7891.16444044908	-1.4440031590412	0.517334851363807	-2.79123502937119	0.00525073295377337	0.0987773481065225	=	Full match	Annotated
LOC100360449	ENSRNOG00000026716	7891.16444044908	-1.4440031590412	0.517334851363807	-2.79123502937119	0.00525073295377337	0.0987773481065225	=	Full match	Annotated
LOC100364457	ENSRNOG00000026716	7891.16444044908	-1.4440031590412	0.517334851363807	-2.79123502937119	0.00525073295377337	0.0987773481065225	=	Full match	Annotated
LOC100360117	ENSRNOG00000032635	554.034841960253	-1.44520793228291	0.515619487713972	-2.80285746896479	0.00506520489180992	0.0981185494623501	=	Full match	Annotated
LOC108348142	ENSRNOG00000032635	554.034841960253	-1.44520793228291	0.515619487713972	-2.80285746896479	0.00506520489180992	0.0981185494623501	=	Full match	Annotated
LOC100360449	ENSRNOG00000030476	5792.5996749852	-1.44824566085092	0.517050127959756	-2.80097727964134	0.00509481059224182	0.0981185494623501	=-	Full match	Annotated
LOC100364457	ENSRNOG00000028449	5794.3401914784	-1.44828700537026	0.517096756547926	-2.80080465992253	0.00509753650835893	0.0981185494623501	=	Full match	Annotated
Naca	ENSRNOG00000002632	21813.0461269848	-1.45314664532787	0.493601274623236	-2.94396858362461	0.00324032890145564	0.0981185494623501	j	Novel junctions	Novel isoform
Psmb7	ENSRNOG00000011732	4547.7332009744	-1.45374174438869	0.49090337085911	-2.96136028123937	0.00306283424323696	0.0981185494623501	=-	Full match	Annotated
Pgk1	ENSRNOG00000058249	10006.4838794548	-1.45712968591886	0.514104990116366	-2.83430371992507	0.00459256606873061	0.0981185494623501	m	Ret. introns, all	Novel isoform
NA	16:18919000	175.355527073559	-1.46006340873861	0.496823376484292	-2.93879772540206	0.00329488031884885	0.0981185494623501	j	Novel junctions	Novel isoform
Rps10	ENSRNOG00000000490	3810.50008486285	-1.4650169244843	0.505862329354723	-2.89607831908155	0.00377858084262639	0.0981185494623501	=-	Full match	Annotated
Rpl13	ENSRNOG00000015335	30760.8443627582	-1.46699702994225	0.527680607850729	-2.78008516537571	0.00543446439871217	0.0988305503938019	j	Novel junctions	Novel isoform
Rpl13	ENSRNOG00000015335	30760.8443627582	-1.46699702994225	0.527680607850729	-2.78008516537571	0.00543446439871217	0.0988305503938019	j	Novel junctions	Novel isoform
LOC100362751	ENSRNOG00000031052	4720.59847436171	-1.46704482856249	0.516282231658529	-2.84155591380647	0.00448939787668281	0.0981185494623501	=+	Full match	Annotated
Rabac1	ENSRNOG00000020233	1722.18580079073	-1.46792924851512	0.475485284188921	-3.08722330075705	0.00202035765528191	0.0981185494623501	=	Full match	Annotated
NA	ENSRNOG00000031273	3194.87060035491	-1.46830899111762	0.520487660695107	-2.82102555352937	0.00478703895095135	0.0981185494623501	=+	Full match	Annotated
NA	ENSRNOG00000066637	7879.78655845988	-1.46889932837712	0.507145178132521	-2.89640795518573	0.0037746135422496	0.0981185494623501	x	Antisense	Novel loci
NA	ENSRNOG00000005694	284.07763687257	-1.47278222827831	0.504672076344016	-2.91829545820634	0.00351950693042769	0.0981185494623501	m	Ret. introns, all	Novel isoform
NA	ENSRNOG00000068445	9674.11305963651	-1.47327199420929	0.518328976497921	-2.8423492820398	0.00447823996273599	0.0981185494623501	=	Full match	Annotated
LOC100362400	ENSRNOG00000032531	8214.82725135523	-1.4740390883973	0.528499246317732	-2.78910348248843	0.00528541738521466	0.0987773481065225	=	Full match	Annotated
RGD1563601	ENSRNOG00000031706	48.4786087510724	-1.47489304769451	0.45799140468509	-3.22035093367882	0.00128033759093727	0.0979247212409162	=	Full match	Annotated
NA	3:142962000	2645.31097756623	-1.47624454353686	0.503141784242368	-2.93405276558335	0.0033456732619631	0.0981185494623501	n	Ret. introns, half	Novel isoform
NA	1:89563000	8718.65238765117	-1.47692220979838	0.51395799865073	-2.87362433054	0.00405791322884349	0.0981185494623501	x	Antisense	Novel loci
RGD1560633	ENSRNOG00000031859	8723.36817644609	-1.47709155238316	0.513948559925491	-2.87400659824264	0.00405300495566425	0.0981185494623501	=	Full match	Annotated
LOC498555	ENSRNOG00000038074	17944.5367323529	-1.47880814805172	0.519964951544636	-2.84405351487383	0.00445435658448612	0.0981185494623501	=	Full match	Annotated
NA	14:77696000	276.515345466884	-1.47987281288238	0.528719709488047	-2.79897417540065	0.00512652373300535	0.0981185494623501	j	Novel junctions	Novel isoform
Rps3a	ENSRNOG00000011893	15420.6227018765	-1.48538772946385	0.523611704666736	-2.83681154608501	0.00455664986567126	0.0981185494623501	=-	Full match	Annotated
Gstp1	ENSRNOG00000018237	11273.9152756857	-1.48643988486744	0.492172019748063	-3.02016332750556	0.00252638408526692	0.0981185494623501	=	Full match	Annotated
NA	10:39103000	6300.33555020144	-1.48774005240029	0.53077927499124	-2.80293546206159	0.00506398016884037	0.0981185494623501	x	Antisense	Novel loci
NA	ENSRNOG00000031381	978.035566070153	-1.50440420538371	0.509272102767266	-2.95402830276611	0.00313655238401791	0.0981185494623501	x	Antisense	Novel loci
Tsc22d1	ENSRNOG00000001030	6781.80969383898	-1.5111694882197	0.535629603839523	-2.82129568154424	0.00478300949636132	0.0981185494623501	=+	Full match	Annotated
LOC100365839	ENSRNOG00000048109	22686.1926632715	-1.51382239131074	0.533454514175949	-2.8377722019078	0.0045429592237322	0.0981185494623501	=	Full match	Annotated
Rpl19	ENSRNOG00000004741	38209.0025076454	-1.52073983461611	0.50633172633	-3.00344567708359	0.00266941199759003	0.0981185494623501	j	Novel junctions	Novel isoform
Rpl10a	ENSRNOG00000000505	10521.8498843481	-1.52127148202648	0.499964716132384	-3.04275768457163	0.00234421015199297	0.0981185494623501	=	Full match	Annotated
RGD1566137	ENSRNOG00000000505	10521.8498843481	-1.52127148202648	0.499964716132384	-3.04275768457163	0.00234421015199297	0.0981185494623501	=	Full match	Annotated
NA	ENSRNOG00000068955	15438.8318300708	-1.52964595707327	0.513271957195693	-2.98018610919371	0.0028807330485292	0.0981185494623501	j	Novel junctions	Novel isoform
Gpx4	ENSRNOG00000013604	26711.0154258499	-1.53215454649402	0.497533755444379	-3.07949868672841	0.00207349284554747	0.0981185494623501	=-	Full match	Annotated
NA	1:202931000	1030.06183688393	-1.53318382701161	0.545076834804989	-2.81278478392892	0.0049114511106335	0.0981185494623501	i	Intronic	Novel loci
NA	4:9589000	5365.589530148	-1.53552200219529	0.504342771217808	-3.04460000187483	0.00232989957622875	0.0981185494623501	e	SE fragment	Unclassified
Rps12	ENSRNOG00000016411	33771.7433719844	-1.53836537960205	0.55231755540449	-2.78529147688494	0.00534796252826558	0.0987773481065225	j	Novel junctions	Novel isoform
LOC100360573	ENSRNOG00000016411	33771.7433719844	-1.53836537960205	0.55231755540449	-2.78529147688494	0.00534796252826558	0.0987773481065225	j	Novel junctions	Novel isoform
NA	ENSRNOG00000067444	7300.80162656368	-1.5400687079886	0.513880599021748	-2.99693880430661	0.00272705450488899	0.0981185494623501	=	Full match	Annotated
LOC100360413	ENSRNOG00000051885	5595.48615051155	-1.5446569643593	0.556713163363784	-2.77460111599686	0.00552694497575415	0.0994760761300611	=	Full match	Annotated
NA	ENSRNOG00000068956	9434.60089790856	-1.54568413263051	0.510295973761215	-3.02899535192843	0.00245368458049261	0.0981185494623501	=-	Full match	Annotated
NA	15:51847000	5730.03289817431	-1.54821319534896	0.542417271659359	-2.8542844710912	0.00431338884852235	0.0981185494623501	j	Novel junctions	Novel isoform
Rtn1	ENSRNOG00000004794	26379.5248964444	-1.55112289986777	0.55096678841411	-2.81527477242773	0.00487355448749112	0.0981185494623501	=	Full match	Annotated
NA	ENSRNOG00000033100	4499.43018905901	-1.55128597627478	0.540443000224675	-2.87039701805717	0.0040995670936845	0.0981185494623501	x	Antisense	Novel loci
NA	5:166233000	333.798089225662	-1.55133137567322	0.506799842182807	-3.06103365974144	0.00220574296260586	0.0981185494623501	i	Intronic	Novel loci
LOC100360573	ENSRNOG00000020093	7264.62999490407	-1.55297636066147	0.559206549730922	-2.77710688726506	0.00548451396247794	0.0991486160489519	=	Full match	Annotated
LOC100361933	ENSRNOG00000062272	12529.4246968702	-1.55352182720882	0.558845322771322	-2.77987801616534	0.00543793212521782	0.0988305503938019	=	Full match	Annotated
Bsg	ENSRNOG00000008414	10568.1743944016	-1.55718421337019	0.51210442707481	-3.04075522694653	0.00235985590294968	0.0981185494623501	=+	Full match	Annotated
NA	8:62394000	887.732668192079	-1.55805760092532	0.554023285071831	-2.81226013943315	0.00491946990682811	0.0981185494623501	j	Novel junctions	Novel isoform
Myl6l	ENSRNOG00000054140	98118.5971254661	-1.55912227452073	0.536949215650151	-2.90366803615293	0.00368818992435855	0.0981185494623501	j	Novel junctions	Novel isoform
Myl6	ENSRNOG00000054140	98118.5971254661	-1.55912227452073	0.536949215650151	-2.90366803615293	0.00368818992435855	0.0981185494623501	j	Novel junctions	Novel isoform
Myl6b	ENSRNOG00000054140	98118.5971254661	-1.55912227452073	0.536949215650151	-2.90366803615293	0.00368818992435855	0.0981185494623501	j	Novel junctions	Novel isoform
LOC100909726	ENSRNOG00000054140	98118.5971254661	-1.55912227452073	0.536949215650151	-2.90366803615293	0.00368818992435855	0.0981185494623501	j	Novel junctions	Novel isoform
NA	10:33124000	75.840029613585	-1.56238042296127	0.541162043436319	-2.88708426969549	0.00388830073945598	0.0981185494623501	u	Intergenic	Novel loci
NA	ENSRNOG00000033224	552.634747999813	-1.56275996068579	0.561106161587976	-2.78514132916141	0.0053504396891033	0.0987773481065225	=	Full match	Annotated
Rpl5	ENSRNOG00000023529	10958.1399699188	-1.56668846932457	0.534235441392171	-2.93258055894217	0.00336157699214275	0.0981185494623501	=-	Full match	Annotated
NA	3:8761000	5555.01925510871	-1.56739035619182	0.513137922228192	-3.05452060410145	0.00225420529832034	0.0981185494623501	x	Antisense	Novel loci
NA	ENSRNOG00000048698	2090.37307039327	-1.567947719661	0.507896950193647	-3.08713749720919	0.00202094094434115	0.0981185494623501	=	Full match	Annotated
Rps15	ENSRNOG00000024603	27199.5380777992	-1.56939064502991	0.531347867914486	-2.95360297800702	0.00314087797296152	0.0981185494623501	=	Full match	Annotated
NA	19:10850000	179.779339974278	-1.5711470823835	0.555991636736519	-2.82584661094112	0.00471558392051458	0.0981185494623501	o	Partial overlap	Novel isoform
NA	1:204402000	14474.9968645029	-1.58075232226569	0.565729195994185	-2.79418551041502	0.00520306214240736	0.098673876052194	u	Intergenic	Novel loci
NA	ENSRNOG00000067799	19054.8005332652	-1.58099411701852	0.545676269857987	-2.89731147266121	0.00376375875450403	0.0981185494623501	=-	Full match	Annotated
NA	1:205732000	49.5309003337796	-1.58116616744378	0.52669618474921	-3.00204598633397	0.00268171661553867	0.0981185494623501	j	Novel junctions	Novel isoform
NA	12:2611000	297.316637487235	-1.5857355332008	0.569088323933247	-2.78644889819739	0.00532890194542764	0.0987773481065225	u	Intergenic	Novel loci
Eef1a1	ENSRNOG00000009439	78119.3999546932	-1.58576124894715	0.568485634780574	-2.78944823216021	0.00527979364286146	0.0987773481065225	=+	Full match	Annotated
NA	1:204404000	13888.6003611699	-1.58667314113603	0.566684500597194	-2.79992330734992	0.00511147490514007	0.0981185494623501	u	Intergenic	Novel loci
NA	X:99019000	102.295313542965	-1.5894538371997	0.56560864413703	-2.81016539205264	0.00495160470651384	0.0981185494623501	j	Novel junctions	Novel isoform
NA	6:123976000	5646.11991768993	-1.59006948026988	0.535521369049419	-2.96919893802249	0.00298577228221972	0.0981185494623501	m	Ret. introns, all	Novel isoform
Rps4x	ENSRNOG00000003201	21458.1890112148	-1.59476491768921	0.535088148672955	-2.98037794640809	0.00287892939319408	0.0981185494623501	=-	Full match	Annotated
Id3	ENSRNOG00000026124	454.633786349896	-1.59652325416502	0.442180679783234	-3.61056764159769	0.000305527606556361	0.051865174186153	=	Full match	Annotated
NA	ENSRNOG00000029594	1650.84202364464	-1.59764667228197	0.541573982673593	-2.95000632119522	0.00317767428006152	0.0981185494623501	x	Antisense	Novel loci
NA	ENSRNOG00000064482	1737.11616236049	-1.60394830972186	0.564083014305753	-2.84346145699127	0.00446264065815309	0.0981185494623501	=	Full match	Annotated
NA	18:80754000	346.876631465103	-1.60627069415282	0.564109636620951	-2.84744416665964	0.00440718242546448	0.0981185494623501	u	Intergenic	Novel loci
Rpl29	ENSRNOG00000011138	10163.6788579118	-1.60650220416418	0.539499699095655	-2.97776292898235	0.00290360478823611	0.0981185494623501	=-	Full match	Annotated
NA	1:21680000	43.6840423416444	-1.60695978804286	0.515334555204569	-3.11828456254976	0.00181907077510219	0.0981185494623501	x	Antisense	Novel loci
Rps4x-ps9	ENSRNOG00000029574	19746.7907425605	-1.61006896612518	0.533946438048096	-3.01541287925991	0.00256629652355508	0.0981185494623501	=	Full match	Annotated
Rps4x	ENSRNOG00000029574	19746.7907425605	-1.61006896612518	0.533946438048096	-3.01541287925991	0.00256629652355508	0.0981185494623501	=	Full match	Annotated
NA	10:624000	357.36507250205	-1.6102983356943	0.526927351471143	-3.05601584582478	0.00224299401600166	0.0981185494623501	x	Antisense	Novel loci
Rpl6	ENSRNOG00000025936	19275.6208594001	-1.61081603616739	0.54315375800974	-2.96567226575004	0.00302022147870367	0.0981185494623501	c	Absent exons	Novel isoform
NA	9:26175000	7251.64941966336	-1.61254109170535	0.543844552274126	-2.96507721730849	0.00302606964348882	0.0981185494623501	e	SE fragment	Unclassified
Mif	ENSRNOG00000006589	11521.2270059358	-1.61699923740439	0.549445840536191	-2.94296383393566	0.00325086393290376	0.0981185494623501	=	Full match	Annotated
Pgam1	ENSRNOG00000050585	6442.10246498001	-1.61752014876616	0.517137204423825	-3.12783558198707	0.00176098661552921	0.0981185494623501	j	Novel junctions	Novel isoform
Rplp1	ENSRNOG00000013874	34223.3606089706	-1.62062622858676	0.551202986996616	-2.9401622756386	0.0032804039431341	0.0981185494623501	=-	Full match	Annotated
LOC100360522	ENSRNOG00000013874	34223.3606089706	-1.62062622858676	0.551202986996616	-2.9401622756386	0.0032804039431341	0.0981185494623501	=-	Full match	Annotated
NA	ENSRNOG00000063015	68361.7639431895	-1.6220975131172	0.551301549347187	-2.9423053772259	0.00325778491965156	0.0981185494623501	=	Full match	Annotated
NA	20:7889000	670.041774760098	-1.62942181827282	0.521682293577898	-3.12339873967662	0.00178775369443488	0.0981185494623501	m	Ret. introns, all	Novel isoform
Crybg2	ENSRNOG00000057957	5959.77486259608	-1.63009709693878	0.578987405233213	-2.81542755888133	0.00487123777586088	0.0981185494623501	=	Full match	Annotated
NA	ENSRNOG00000064754	200.347835968344	-1.63122737258879	0.539763921813607	-3.02211264344579	0.0025101711992271	0.0981185494623501	=	Full match	Annotated
Fau	ENSRNOG00000020982	19559.3791243376	-1.63241678545007	0.528760323756188	-3.08725279130961	0.00202015721537006	0.0981185494623501	=-	Full match	Annotated
LOC687780	ENSRNOG00000020982	19559.3791243376	-1.63241678545007	0.528760323756188	-3.08725279130961	0.00202015721537006	0.0981185494623501	=-	Full match	Annotated
Rab3a	ENSRNOG00000019433	5038.73173205766	-1.63302331334446	0.567708469210284	-2.87651744145387	0.00402089973574139	0.0981185494623501	=-	Full match	Annotated
Atp5mc3	ENSRNOG00000001596	10012.730205949	-1.63365407034419	0.546265437711732	-2.99058654925608	0.00278442210622319	0.0981185494623501	=	Full match	Annotated
NA	ENSRNOG00000062652	10333.5349384123	-1.63441877137096	0.532723981077216	-3.06804054149397	0.00215467384075781	0.0981185494623501	=	Full match	Annotated
Tpi1	ENSRNOG00000015290	11614.2011932908	-1.64137563577028	0.495037043142858	-3.31566224892914	0.000914262519835693	0.0885892632341327	n	Ret. introns, half	Novel isoform
NA	ENSRNOG00000009861	80.1399081658439	-1.64171667586997	0.581177140184393	-2.82481288811376	0.00473082336078537	0.0981185494623501	=	Full match	Annotated
Atp5f1d	ENSRNOG00000014625	2469.04215381542	-1.64462343512189	0.533570725308399	-3.08229697978898	0.00205409793715637	0.0981185494623501	j	Novel junctions	Novel isoform
Pebp1	ENSRNOG00000001136	20686.4537615619	-1.64948228280594	0.581763686169692	-2.83531324147449	0.00457807733781307	0.0981185494623501	j	Novel junctions	Novel isoform
NA	ENSRNOG00000068524	6544.4731874344	-1.65362567748787	0.559115465622049	-2.95757456046778	0.00310069749945703	0.0981185494623501	x	Antisense	Novel loci
NA	19:39993000	2357.39551022164	-1.66116584318353	0.554338608308635	-2.99666272254061	0.00272952519705452	0.0981185494623501	u	Intergenic	Novel loci
NA	7:69294000	39337.9591734372	-1.66382396719368	0.556397194481436	-2.99035290561514	0.00278655302049379	0.0981185494623501	p	Run-on	Unclassified
Rps29	ENSRNOG00000004196	40922.4178841841	-1.66541511831136	0.555412657100018	-2.99851848354881	0.00271295699665791	0.0981185494623501	=	Full match	Annotated
LOC108352650	ENSRNOG00000004196	40922.4178841841	-1.66541511831136	0.555412657100018	-2.99851848354881	0.00271295699665791	0.0981185494623501	=	Full match	Annotated
NA	3:140488000	40332.2727297287	-1.6676092286772	0.556190821559364	-2.99826815552584	0.00271518654620575	0.0981185494623501	x	Antisense	Novel loci
LOC108350501	ENSRNOG00000028939	80740.2375177612	-1.66774791361574	0.556250520835835	-2.99819568907504	0.00271583228191769	0.0981185494623501	=	Full match	Annotated
LOC108351482	ENSRNOG00000028939	80740.2375177612	-1.66774791361574	0.556250520835835	-2.99819568907504	0.00271583228191769	0.0981185494623501	=	Full match	Annotated
LOC108352650	ENSRNOG00000028939	80740.2375177612	-1.66774791361574	0.556250520835835	-2.99819568907504	0.00271583228191769	0.0981185494623501	=	Full match	Annotated
NA	ENSRNOG00000064961	40332.8083002034	-1.66776667978017	0.556215456015218	-2.99841843973235	0.00271384783736053	0.0981185494623501	=	Full match	Annotated
Uchl1	ENSRNOG00000002343	68063.581603741	-1.67277280906299	0.53960984759459	-3.0999671642756	0.00193542097409636	0.0981185494623501	=	Full match	Annotated
NA	ENSRNOG00000067655	1823.33626261284	-1.67370739030804	0.553503950815004	-3.0238400066406	0.00249588394126857	0.0981185494623501	j	Novel junctions	Novel isoform
NA	1:154141000	92.1923326450614	-1.67759762248737	0.572875352054014	-2.92838156934564	0.00340731610490788	0.0981185494623501	e	SE fragment	Unclassified
Ywhah	ENSRNOG00000055471	10292.0401491966	-1.67774802892846	0.549892306116768	-3.05104837850231	0.00228043827580325	0.0981185494623501	=	Full match	Annotated
LOC100360087	ENSRNOG00000031506	13520.7782636363	-1.67975499374958	0.586019251598228	-2.86638193057386	0.00415193002007456	0.0981185494623501	=	Full match	Annotated
Gng3	ENSRNOG00000019570	2175.04028152604	-1.68062885312077	0.46964361457294	-3.57851954326902	0.000345546033581744	0.0522826172549769	=-	Full match	Annotated
NA	13:83117000	17023.8960262935	-1.68453315805626	0.589288607873766	-2.85858768614972	0.00425531483188447	0.0981185494623501	m	Ret. introns, all	Novel isoform
Rack1	ENSRNOG00000052620	7931.17989222671	-1.68774341049843	0.549457799901321	-3.07165247413275	0.00212877410669512	0.0981185494623501	=-	Full match	Annotated
LOC100360791	ENSRNOG00000033517	2649.2382619913	-1.69112207679775	0.610108128592656	-2.77183993712504	0.00557404378518995	0.0997309633545554	x	Antisense	Novel loci
Stmn3	ENSRNOG00000013657	16949.1722423681	-1.69368010722181	0.567565765033885	-2.9841125232786	0.00284402161351737	0.0981185494623501	=+	Full match	Annotated
NA	ENSRNOG00000069875	2789.27474040535	-1.69595339534086	0.613832221618757	-2.76289405412509	0.00572913594362043	0.0999529053974961	=	Full match	Annotated
Rps8	ENSRNOG00000054626	40111.7542353827	-1.69695890386283	0.54159398831698	-3.13326761461326	0.00172871747126613	0.0981185494623501	=-	Full match	Annotated
NA	1:172860000	1927.508917576	-1.69910841099622	0.541658664172624	-3.13686187147322	0.00170766557874736	0.0981185494623501	e	SE fragment	Unclassified
LOC100359668	ENSRNOG00000033776	54043.6966101691	-1.70106036270384	0.596304512796158	-2.85267061744565	0.00433535323930576	0.0981185494623501	=-	Full match	Annotated
NA	ENSRNOG00000064385	150513.823701033	-1.70573512450438	0.597928750827169	-2.85273976564044	0.00433441006375724	0.0981185494623501	m	Ret. introns, all	Novel isoform
Calm1	ENSRNOG00000004060	23201.2446797107	-1.70807345184678	0.557285350287185	-3.06498897013273	0.00217678024765743	0.0981185494623501	=	Full match	Annotated
NA	ENSRNOG00000065602	27248.5374632457	-1.70809857544474	0.60117472148737	-2.84126812787259	0.00449345151348607	0.0981185494623501	=	Full match	Annotated
NA	19:10848000	2565.8044707284	-1.71588132815342	0.617258381810542	-2.77984289677914	0.00543852023000375	0.0988305503938019	j	Novel junctions	Novel isoform
NA	5:146322000	32940.1360762555	-1.72056006598353	0.598981221482723	-2.87247747387546	0.00407267112755583	0.0981185494623501	x	Antisense	Novel loci
LOC100363452	ENSRNOG00000021395	23425.4298033974	-1.72294614860389	0.536624054530721	-3.21071359745625	0.00132405825880349	0.0981185494623501	=	Full match	Annotated
Tpt1	ENSRNOG00000001049	36020.2591383093	-1.72897647634546	0.605126039140406	-2.85721711596069	0.00427373393373169	0.0981185494623501	=	Full match	Annotated
Fabp5	ENSRNOG00000049075	11608.7178823493	-1.73397808884353	0.538351047272387	-3.22090594534722	0.0012778607742728	0.0979247212409162	=	Full match	Annotated
NA	2:91768000	5282.19519054063	-1.73503988907284	0.541763962074012	-3.20257531052944	0.00136204681350351	0.0981185494623501	i	Intronic	Novel loci
NA	ENSRNOG00000043026	287.761946537645	-1.75380695682791	0.558936040666437	-3.13775965267294	0.00170244412467431	0.0981185494623501	x	Antisense	Novel loci
Cst3	ENSRNOG00000005195	141234.762659582	-1.7824648463284	0.595488879388394	-2.99327982104235	0.00275996572996929	0.0981185494623501	j	Novel junctions	Novel isoform
Dbi	ENSRNOG00000046889	88658.9971324842	-1.79526206249095	0.610165846194188	-2.94225262473902	0.00325833997730217	0.0981185494623501	j	Novel junctions	Novel isoform
Rpsa	ENSRNOG00000018645	22982.9557186515	-1.83025162720145	0.554095286595355	-3.30313516732375	0.000956102900716344	0.0885892632341327	j	Novel junctions	Novel isoform
NA	1:203087000	33511.8909371403	-1.83407081457714	0.644529815152137	-2.84559499259816	0.00443285355935816	0.0981185494623501	u	Intergenic	Novel loci
Atp6v0c	ENSRNOG00000006542	36477.0126029561	-1.8408918136103	0.630151029874803	-2.92135016263649	0.00348517873404405	0.0981185494623501	=	Full match	Annotated
NA	13:31241000	259.118709437711	-1.88067012221259	0.602116816531634	-3.12343065428032	0.00178755982829051	0.0981185494623501	j	Novel junctions	Novel isoform
NA	10:13201000	1297.39412010604	-1.90353867458134	0.628750018403227	-3.02749680932902	0.00246588317284086	0.0981185494623501	e	SE fragment	Unclassified
NA	3:58810000	37.1606164148039	-1.91806237995668	0.506131558500721	-3.7896518162954	0.000150858590058835	0.0338701866712738	x	Antisense	Novel loci
Pcsk1n	ENSRNOG00000046021	2009.26271642139	-2.00165155196483	0.645106945376202	-3.10282127066162	0.00191685366237996	0.0981185494623501	=	Full match	Annotated
LOC108348172	ENSRNOG00000046021	2009.26271642139	-2.00165155196483	0.645106945376202	-3.10282127066162	0.00191685366237996	0.0981185494623501	=	Full match	Annotated
Nnat	ENSRNOG00000024923	65146.7487432174	-2.1157663902694	0.726101565603505	-2.91387113111493	0.00356977234978528	0.0981185494623501	=-	Full match	Annotated
NA	3:146226000	15065.9080643857	-2.13168608010065	0.729994382416886	-2.92014038935889	0.0034987373318443	0.0981185494623501	j	Novel junctions	Novel isoform
NA	ENSRNOG00000068856	44.9775827170484	-2.15433367326902	0.684812533731915	-3.14587360358153	0.00165591551835804	0.0981185494623501	=-	Full match	Annotated
NA	ENSRNOG00000068256	20.0154469016683	-2.27328217743865	0.727000642849656	-3.12693282983625	0.00176640279678887	0.0981185494623501	=	Full match	Annotated
NA	ENSRNOG00000029996	29.2827643594611	-2.45868197295964	0.85396551519793	-2.87913496412062	0.00398767640036407	0.0981185494623501	=	Full match	Annotated
NA	8:119855000	9.49493215549876	-2.68062578049259	0.897116083827665	-2.98804784443875	0.00280765598353085	0.0981185494623501	x	Antisense	Novel loci
NA	ENSRNOG00000022174	24.9295346173125	-2.99302460919332	0.914263967824262	-3.27369853185402	0.0010614979349073	0.0911409664429148	=	Full match	Annotated
[truncated: 4 more rows]

## Sheet: 5hr_PTX
Genes, differentially expressed at 5 hr. PTX application (p.adj < 0.05). Codes are given for each gene based on its most expressed isoform.
[truncated: 14 more rows]

[truncated: 5 more sheets: GO_min30_up, GO_min30_down, KEGG_min30_up, KEGG_min30_down, DTU]
